# Supplementary material for: A SLC6 transporter cloned from the lion's mane jellyfish (Cnidaria, Scyphozoa) is expressed in neurons
Source: PLoS One. 2019 Jun 24;14(6):e0218806. doi: 10.1371/journal.pone.0218806 (PMC6590891; doi:10.1371/journal.pone.0218806)
Supplement: S1 Data — (TXT) [file pone.0218806.s002.txt]

>S6A16_HUMAN      
LN--------QKPT--HEKV--------QMTEKKESEVLLARPFWSSKTEYILAQVGFSMKPSCLWRFAYLWLNSGGCSF
AAIYIFMLFLVGVPLLFLEMAAGQSMRQGGM-GVWKII--------APWIGGVGYSSFMVCFILGLYFNVVNSWIIFYMS
QSFQF-PVPWEKCPLTMNSS------------------------------------------------------------
------------------------GFDPECERTTPSIYFWYQQALKA--SD--------RIEDGGS-PVYSLV-LPFFLC
WCLVGAFMINGLKS-TGKVIYVLVLLPCFIIVGFFIRTLLLEGAKFGLQQLV-VA--KISDVYNMSVWSLAGGQVLSNTG
IGLGSVASLASYMPQSNNCLSDAFLVSVINLLTLLVFTSFNFCVLGFWATVITHRCCERNAEILLKL-----INLGKLPP
DAKPPV-NLLYNPTSIYNAWLSG---LPQHIKSMVLREVTECNIETQFLKAS-EGPKFAFLSFVEAMSFLP-PSVFWSFI
FFLMLLAMGLSSAIGIMQGIITPLQDTFSFFRK-----HTKLLI-VGVFLLMFVCGLFFT---------RPSGSYFIRLL
SDYWI-VFPIIVVVVFETMAVSWAYGARRFLADLT---ILLG-HPISP----------IFGWLWPHLCPVVLLIIFVTMM
>A0A2B4SV08_STYPI 
FPHKAKGTSSQLSK--QHNSHSGNITCCGSTRSRTSQEKGPNKPWKNKGDYFVAMLTYLLGVGNVIRFPQLCFKHGGGAF
FIPYFIMLILEGIPLICLEMAVGQRLGRDSVTESWKDL--------NPSLRGIGMAATIESLVTCFYYNYIVAWCLYYFI
HSMRS-SLLWTTCPTFNDTVNG----------------------------------------------------------
------------------------TLVPECSRTNPAEYYWYRETLDV--AD--------DINKSTG-INMYLF-LFVVIS
WTVSFLLTMRGLRA-ASKVLLVALIFIVTSLVTFFFVSVHLDGWAQGLARLF-IP--EWERLKDPVVWMDAAGQIFFSLG
VGLGSVTLFSTGNQPKNSFTMDAIMCALGNCATSLWASIIMFSFFGFKALKKFNKCEKNRLDELREN-------------
------------------------------------DSTITCSYQEIFNQLP-PGMSLGFAGLSEVFTQMS-LSPVWSTL
FYFLLFLLSSSSMVGMMEIVITTCKEIKFFSRT----WRNEVIC-GVLCLAMCISNLLFV---------QSTGFYLLEVI
SS-AS-SIPLLLIGLAECIGVAFVYGMERFSKDLS---SKTG-KQVKS----------RWKLCWKFFSPLIIFSVIVGGL
>S6A20_HUMAN      
-------------------------------------MEKARPLWANSLQFVFACISYAVGLGNVWRFPYLCQMYGGGSF
LVPYIIMLIVEGMPLLYLELAVGQRMRQGSI-GAWRTI--------SPYLSGVGVASVVVSFFLSMYYNVINAWAFWYLF
HSFQD-PLPWSVCPLNGNHT------------------------------------------------------------
------------------------GYDEECEKASSTQYFWYRKTLNI--SP--------SLQENGG-VQWEPA-LCLLLA
WLVVYLCILRGTES-TGKVVYFTASLPYCVLIIYLIRGLTLHGATNGLMYMF-TP--KIEQLANPKAWINAATQIFFSLG
LGFGSLIAFASYNEPSNNCQKHAIIVSLINSFTSIFASIVTFSIYGFKATFNYENCLKKVSLLLTN---TFDLEDG----
----------FLTASNLEQVKGYLASAYPSKYSEMFPQIKNCSLESELDTAV-QGTGLAFIVYTEAIKNME-VSQLWSVL
YFFMLLMLGIGSMLGNTAAILTPLTDSKIISSH----LPKEAIS-GLVCLVNCAIGMVFT---------MEAGNYWFDIF
NDYAA-TLSLLLIVLVETIAVCYVYGLRRFESDLK---AMTG-RAVSW----------YWKVMWAGVSPLLIVSLFVFYL
>S6A18_HUMAN      
MA----------------HA--------PEPDPAACDLGDERPKWDNKAQYLLSCTGFAVGLGNIWRFPYLCQTYGGGAF
LIPYVIALVFEGIPIFHVELAIGQRLRKGSV-GVWTAI--------SPYLSGVGLGCVTLSFLISLYYNTIVAWVLWYLL
NSFQH-PLPWSSCPPDLNRT------------------------------------------------------------
------------------------GFVEECQGSSAVSYFWYRQTLNI--TA--------DINDSGS-IQWWLL-ICLAAS
WAVVYMCVIRGIET-TGKVIYFTALFPYLVLTIFLIRGLTLPGATKGLIYLF-TP--NMHILQNPRVWLDAATQIFFSLS
LAFGGHIAFASYNSPRNDCQKDAVVIALVNRMTSLYASIAVFSVLGFKATNDYEHCLDRNILSLIN---DFDFPEQ----
----------SISRDDYPAVLMHLNATWPKRVAQL--PLKACLLEDFLDKSA-SGPGLAFVVFTETDLHMP-GAPVWAML
FFGMLFTLGLSTMFGTVEAVITPLLDVGVLPRW----VPKEALT-GLVCLVCFLSATCFT---------LQSGNYWLEIF
DNFAA-SPNLLMLAFLEVVGVVYVYGMKRFCDDIA---WMTG-RRPSP----------YWRLTWRVVSPLLLTI-FVAYI
>S6A19_HUMAN      
IP----------------SL--------AELETIEQEEASSRPKWDNKAQYMLTCLGFCVGLGNVWRFPYLCQSHGGGAF
MIPFLILLVLEGIPLLYLEFAIGQRLRRGSL-GVWSSI--------HPALKGLGLASMLTSFMVGLYYNTIISWIMWYLF
NSFQE-PLPWSDCPLNENQT------------------------------------------------------------
------------------------GYVDECARSSPVDYFWYRETLNI--ST--------SISDSGS-IQWWML-LCLACA
WSVLYMCTIRGIET-TGKAVYITSTLPYVVLTIFLIRGLTLKGATNGIVFLF-TP--NVTELAQPDTWLDAGAQVFFSFS
LAFGGLISFSSYNSVHNNCEKDSVIVSIINGFTSVYVAIVVYSVIGFRATQRYDDCFSTNILTLIN---GFDLPEG----
----------NVTQENFVDMQQRCNASDPAAYAQL--VFQTCDINAFLSEAV-EGTGLAFIVFTEAITKMP-LSPLWSVL
FFIMLFCLGLSSMFGNMEGVVVPLQDLRVIPPK----WPKEVLT-GLICLGTFLIGFIFT---------LNSGQYWLSLL
DSYAG-SIPLLIIAFCEMFSVVYVYGVDRFNKDIE---FMIG-HKPNI----------FWQVTWRVVSPLLMLIIFLFFF
>SLC6A_USF        
-------IEMDTPV--QHDS--------SIAKTESIKVDAPRDSWGHKAEFLLASIGLAVGLGNVWRFPYLCQKNGGGAF
LIPYVIFMVIEGLPLFFIEFAIGQRFRKTAL-LAWKEI--------HPALFGIGVSCVVVSLVLCIYYVIVLSWCVYYLY
MSFTS-NLPWDA-KNCINYAPFQKIKT--SIAALEGKNLSDA--------------------------------------
-----------GVMANLTRLRLMRDNFPDCCVRDAPMWYFYHRTLQI--ST--------SISDPGVGLNAKLT-ICLIVA
WIVTYLCVVKGIQS-SGKVVYFTAVFPYVVLIILFIRGVSLEGAGIGIKKFF-NP--DFARLKDPQIWMDAATQMFFTLS
LGFGALIAFASYMPEKNNCTRDAYTVVLINCGTSLFAGIVVFSILGYRELKTGIDATK----------------------
--------------------------------------------------LG-SGPGLAFMTFSDALLLMD-VSPFWAIL
FFMMLILLGIDSEFGTLEAAISPIYEMGWVT-M-----KKSRFA-AICAVVMLLFGLSMV---------SGPGFYIFQIF
DDYSV-TLPLLLIALFQVVAVSWVYGNDNFANDIE---YMTG-SRPNI----------FWLLCWKYISPAALIVVFIASV
>A0A2B4SJ71_STYPI 
-------LSREPNG--KSST--------DIGKAESGEGKEQRETWGHKAEFILATVGLAVGLGNVWRFPYLCQKNGGGAF
LIPYAIFMLIEGLPLFFLELSIGQRMRKSAI-RCWQDV--------HPALFGIGVSCLMVSLMLCLYYVVVIAWCCYYFF
ISFTK-TLPWEHDKLCTNYNEFTNIKK--TLDSMCSTSNKTC--------------------------------------
-----------QSTPEYQKVNKSYHNFPDCCVRDPPQYYFYHHAMQI--SK--------DIEDLGS-FNGKLA-GCLVFA
WVITYLCVVKGIKS-SGKVVYFTATFPYVILIILFFRGVTLEGAGNGVKAFF-KP--DWSLLNNANIWKDAATQMFFTLS
LGFGALIAFSSYMPVHNQVMRDAYTVVFINCGTSVFAGIVVFSILGYREHITGIPATE----------------------
--------------------------------------------------VG-SGPGLAFMTFSDAILLMD-VSPLWAIL
FFFMLILLGIDSEFGTLEAAIGPIMELKIFPNM-----RKELLT-LLIAVILFVIGLCMV---------SGPGFYIFQMF
DDYSV-TIPLLVIALFQCIGVAWVYGNDRFADDIE---FMTG-KRPWI----------GWMICWKYISPLALFVVLVALI
>A7RFF4_NEMVE     
---------------------------------------EERETWGHKAEFILATIGLAVGLGNVWRFPYLCQKNGGGAF
LVPYIIFMLIEGLPLFFLELSIGQRMRKSAI-NCWRDI--------HPCLFGIGVACLMVSLMLCLYYIVIIAWCCYFFF
ISFTS-DLPWKKGL------------------------------------------------------------------
--------------------KAKFDSFPDCCVRDPSAYYFYHHALEV--ST--------SIEDTGVGINVKLA-GCLVFA
WILTYLCVVKGIKS-SGKVVYFTATFPYIILIILFFRGVTLEGAGNGIKTLF-TP--DWGLLLDANIWKDAATQMFFTLS
LGFGALIAFASYMPMHNQVMKDGYTVVLVNCGTSLFAGIVVFSILGYREAKTGIPVTEVWTIR-----------------
-------------------------------------RVSGFAYGGRGLRVG-SGPGLAFITFSDAMLLMD-VSPLWAIL
FFMMLILLGIDSEFGTLEAAIGPIMELNLFPKV-----RKELVT-LGVAVILLLLGLCMT---------SGAGYYIFQMF
DDYSV-TIPLLVIALFQCIGVAWVYGNDRFADDIQ---FMTG-KRPWV----------GWMICWKYISPIALLVVLIALV
>A0A369SKM3_9METZ 
MQ---------L-----NGM--------GEKAPEDDEQQETRLRWDNKAQFILATIGFAVGLGNVWRFPYLVQKNGGGAF
LIPYFIMLVIEGIPIFHLELAIGQRLRNGPV-GSWNLI--------SPKLKGVGVAGLLVSIVASSYYIIIIAYCLMYLF
SSFQV-VLPWSRCPTYTPPGQP----------------------------------------------------------
--------------------ANVTLPVEECANSNPVVYFFFREVNDV--SN--------NINISGG-LYWKLT-LCLLGG
WIIIYCSILKGIKS-SGKVIYFTATFPYLVLFIFMIRGFTLHGFENGLLHLV-TP--QFEKLRDPLVWLDAATQIFYSLG
VGFGSLIAFASYNPVKNKCGRDAVCVSLVNCCTSLFAAVVVFSVLGHMATTKYDACISSVNATMG---------------
--------------------------------MEA--ALNKCKIADYLDSVG-SGPGLVFIVFADIIAGFS-PPQFWSII
FYFMLLTLGIDSIFGAMETILTTLTDSAYFKKI-----RKEVLA-AGICFCLFLFGFIFT---------QRSGLYFVEVF
DAVSL-PIPLLVIALAEVSGILFVYGPKRLCNDIE---YMTG-DQPNL----------YWKACWFIITPLSIVVIIIATI
>B3RVU2_TRIAD     
-------------------M--------GEKAPEDDEQQETRLRWDNKAQFILATIGFAVGLGNVWRFPYLVQKNGGGAF
LIPYFIMLVIEGIPIFHLELAIGQRLRNGPV-GSWNLI--------SPKLKGVGVAGLLVSIVASSYYIIIIAYCLMYLF
SSFQV-VLPWSRCPTYTPPGQP----------------------------------------------------------
--------------------ANVTLPVEECANSNPVVYFFFREVNDV--SN--------NINISGG-LYWKLT-LCLLGG
WIIIYCSILKGIKS-SGKVIYFTATFPYLVLFIFMIRGFTLHGFENGLLHLV-TP--QFEKLRDPLVWLDAATQIFYSLG
VGFGSLIAFASYNPIKNKCGRDAVCVSLVNCCTSLFAAVVVFSVLGHMATTKYDACISSVNATMG---------------
--------------------------------MEA--ALNKCKIADYLDSVG-SGPGLVFIVFADIIAGFS-PPQFWSII
FYFMLLTLGIDSIFGAMETILTTLTDSAYFKKI-----RKEVLAGTGICFCLFLFGFIFT---------QRSGLYFVEVF
DAVSL-PIPLLVIALAEVSGILFVYGPKRLCNDIE---YMTG-DQPNL----------YWKACWFIITPLSIVVIIIATI
>A0A2B4SR08_STYPI 
YKAV--STTAILAS--DEDD--------HQTTVEVIETEKVRLGWDNKVQFLLSAIGFAVGLGNVWRFPWLCQKNGGGAF
LIPYFVMLIFEGIPIFYLELSIGQRLRQGAI-NVWSTV--------CPYLGGVGIATTVVCILVGSYYNVVIAWVLFYFV
QSFQS-PLPWAECPRVAGLNS-----------------------------------------------------------
---------------------TELTMPTECYKSSPTAYFYHRETLMH--AN--------RIEESAV-INWKLA-VALVVA
WVLAYLCIIKSIQS-SGK----------------------------------------WDRLLDPLVWLDAATQIFFSLG
LAFGTMVAYASYNPIHQNTLRDTITISVANCMTSLFAGIVVFSILGFRATYMMENCEANNAKLLESFNATHQLNTTGLSS
S----------------------------NITSGI--VLPKCDLETFLTDAA-SGPGLVFIAFTDAINQMP-GATFWSLL
FFLMLLTLGLDSLFGALESVTTALQDVKGFGKL-----RREILS-GLLCITGLCIGLPMV---------TYSGEYILQMF
DSFAG-NLPLLLIAICECVGVCYFYGITRFSDDIE---YMTG-SRPNI----------FWKICWMLVTPVAMLVILIASI
>A0A2B4SNQ6_STYPI 
FKRS---F--------TQEQ--------HHCNHRQGRMPEDRDGWKNRTEFILMLIGYTVGLGNVWRFPYLCQKNGGASF
LIPYGIMLALEGIPLYYLELCIGQRMRKGSI-GVWNEI--------SPYLGGLGLASIVVCFLVSLYYNVIIAWCVFYFF
KSFQN-PLPWTSCPLEPATVGN----------------------------------------------------------
--------------------VTTMEPVHECKITSPTKYFWYRTTLGM--SS--------SIEEGGG-MNWKLC-ACLVGI
WLLIWLCMMKGIKI-TGKIVYMTATLPLILLIIFFFRGVHLKGYQEGLALLF-IP--EFDRLKDPLVWLDAAVQIFYSLG
VAYGSLIAFSSYMPIKNDSTRDAITVCLINCATSIYASVVVFCFIGFQAEDRMEDCLDKQSKQAMRL-----LNGTGVSN
V--------DTLDQATYNELLQN-----ASIFFNE--TLVTCDKSEF-LKLP-SGQGLAFIVFTDAINKMP-FAQLWAVM
FFLMLIVVGIDTEFGMLEGVVTPVVDMKLFPKL-----RKEYIS-GILCLVSCLMGLPLV---------QYSGEYWVQLI
LTYCS-GIPLLIIALVECIAICYIYGVDRFCDDIK---YMTN-KPPRF----------IWKWCWKIMSPITIFLVLSMSI
>S6A15_HUMAN      
FKTS---ELI-VDG--QEEK--------DTDVEEGSEVEDERPAWNSKLQYILAQVGFSVGLGNVWRFPYLCQKNGGGAY
LLPYLILLMVIGIPLFFLELSVGQRIRRGSI-GVWNYI--------SPKLGGIGFASCVVCYFVALYYNVIIGWSLFYFS
QSFQQ-PLPWDQCPLVKNASHT----------------------------------------------------------
------------------------FVEPECEQSSATTYYWYREALNI--SS--------SISESGG-LNWKMT-ICLLAA
WVMVCLAMIKGIQS-SGKIIYFSSLFPYVVLICFLIRAFLLNGSIDGIRHMF-TP--KLEIMLEPKVWREAATQVFFALG
LGFGGVIAFSSYNKRDNNCHFDAVLVSFINFFTSVLATLVVFAVLGFKANVINEKCITQNSETIMKF-----LKMGNISQ
DIIPHHINLSTVTAEDYHLVYDIIQKVKEEEFPAL--HLNSCKIEEELNKAV-QGTGLAFIAFTEAMTHFP-ASPFWSVM
FFLMLVNLGLGSMFGTIEGIVTPIVDTFKVR--------KEILT-VICCLLAFCIGLIFV---------QRSGNYFVTMF
DDYSA-TLPLLIVVILENIAVCFVYGIDKFMEDLK---DMLG-FAPSR----------YYYYMWKYISPLMLLSLLIASV
>S6A17_HUMAN      
YKQS---VLN-VAG--EAGG--------KQKAVEEELDAEDRPAWNSKLQYILAQIGFSVGLGNIWRFPYLCQKNGGGAY
LVPYLVLLIIIGIPLFFLELAVGQRIRRGSI-GVWHYI--------CPRLGGIGFSSCIVCLFVGLYYNVIIGWSIFYFF
KSFQY-PLPWSECPVVRNGSVA----------------------------------------------------------
------------------------VVEAECEKSSATTYFWYREALDI--SD--------SISESGG-LNWKMT-LCLLVA
WSIVGMAVVKGIQS-SGKVMYFSSLFPYVVLACFLVRGLLLRGAVDGILHMF-TP--KLDKMLDPQVWREAATQVFFALG
LGFGGVIAFSSYNKQDNNCHFDAALVSFINFFTSVLATLVVFAVLGFKANIMNEKCVVENAEKILGY-----LNTNVLSR
DLIPPHVNFSHLTTKDYMEMYNVIMTVKEDQFSAL--GLDPCLLEDELDKSV-QGTGLAFIAFTEAMTHFP-ASPFWSVM
FFLMLINLGLGSMIGTMAGITTPIIDTFKVP--------KEMFT-VGCCVFAFLVGLLFV---------QRSGNYFVTMF
DDYSA-TLPLTLIVILENIAVAWIYGTKKFMQELT---EMLG-FRPYR----------FYFYMWKFVSPLCMAVLTTASI
>T2M528_HYDVU     
MK--------EYKI--SVTD--------DINNVQNKSIVKERESWGNKIEFFLAILSYAVGLGNVWRFPYLVQKNGGGAF
LIPYLLTLITMGIPIFFLELGVGQRLQKGPL-HAWNHL--------SPYFAGIGLASVMVAFLVSSYYNMIIGWCFYYLF
ISFQK-NVPYAKCPVTTDQF------------------------------------------------------------
---------------------GNKTLVEECSKSSPTTYFWYRVVLNS--SD--------SIEDSGI-FNWKLC-LCLLLA
WVVVYLTSFKGTSS-MGKTVYFTSLFPYVVLTAFFIRMVMLKGSYTGIKHMF-TP--KFEKLKNAEIWLDGASQIFYSLG
LGFGGLISMSSYNHINNNIMRDTIMVSIIDCGTSIFAGTVIFGILGYKATFNYELCLKENLK------------------
---------------------------------HG--TNRTCDLKVFLDQVA-EGPGLTFIAFTEAMSTMS-GTPFWSVL
FFIMLLTLGIGTMIGSVEGVRTTLIDLKFISLR------KELVH-LILCSILFCLGLLFC---------QGSGIYWLQMF
DTYSA-SVSLLVIALLESFIVVYVYGIKNFEDDIE---FMLG-KRPNF----------FWKFGWCVTAPLLIVSILIASL
>H2YP62_CIOSA     
----------------EEDS--------N-SSSETIDGEQNREGWDNKVQYILAQIGFAVGLGNVWRFPYLCQKNGGGAF
LIPYFIMLLLEGIPLFYMEIAIGQRLRRGSV-GVWNHI--------HRYLGGVGIASMVVCFLIALYYNMIIAWAFFYFF
NSFQS-PLPWSSCPTSLFIPLKTTLFCKIMDDFL-------C--------------------------------------
-----------SLAPNST--PNRLLEVAECADTSATSYFWYRNALDI--SP--------SINDPGS-PVWRMC-LALVVA
WLIVFIGMFKGIKS-SGKVIYFSATFPYIVLIIFFFRGITLPGAVDGLVYMF-TP--DMSRLADPNVWRDAATQIFFSLG
LGFGGVIAYSSYNDMKNNCKKDALTVASINCGTSIFASVVIFTVLGFKAHHRSQQCID----------------------
-----------------------------------------------------HGPGLAFIAFTEAMIHMP-AGPFWSVM
FFCMLINLGLGSMFGTLEGIITPLRDIGLRIPKEAIVSYKMYFS-ALLCLISLAIGCTFT---------LRSGMYILDIF
DTYAG-TLPLLMIAFFETMAVAWVYGFSKFSDDIK---LMLGGDGPGW----------FWRATWCYISPICMFTLFVSSI
>A0A2B4RKU7_STYPI 
IEEI---NNPHPTT--DIES--------NGVTVRIYEADSDRGKWGNQIEFVLAAIGFAVGLGNVWRFPYLCQKNGGGAF
LIPYFLSLFLIGIPLFFLELAIGQSLRQGSV-GVWNAI--------HPYLGGVGYACVVVCLLVGMYYNMVISWCFYYLF
ASFQD-PLPYAECPRLDNG-------------------------------------------------------------
------------------------TLHEECEQAGHTQFYWYRKALDV--TP--------SIEESGG-LVWHLV-LVLLVA
WAVVFLCMMRGVQS-AGKAVYFTATFPYIVLTIFFGRGVSLEGAGAGITHML-KP--QFSKLANPQVWLEAATQIFFSLS
VAFGGLIAMSSYNPVHNNCHRDAIMVSLINCGTSVFASIVIFSILGFKATRSFHECQDFYGRINDTN-------------
--GT----------------------------DLV--AEKCKDLEHWLSQSA-SGPGLTFIAFTEAIVKMP-ASPLWSVL
FFTMLLTLGLGSMFGTLEGVITPFYDMKIVPWR------KEIMT-GIICVFCYIVGLLFT---------QHSGQYWLQMF
DNYCA-TLPLLFIGLFELVGVSYIYTIERFEDDIQ---YMIG-FRPHP----------YWRICWRYISPFLISVILIASI
>A7RPK7_NEMVE     
-------------------------------------EDHHREGWGSKVEYILATIGFAIGFGNVWRFPYLCQKNGGGAF
LIPYFTSLVTMGIPLFFLELAIGQSIRKGSI-GVWNNI--------HPYLGGVGIASVVLSLLISIYYNVLLAWCFIYLF
GAFQK-ELPYSSCPSINGKRVA----------------------------------------------------------
-----------------------GTEIPECTFAGRTQYYWYKTALGV--SS--------SLEEGGG-LQWHLC-LCLLLS
WIIVFLCIMRGVKS-GGKAVYVTATVPYIVLTIFLIRGLTLDGAVDGIKHMF-TP--QFDKLKDPQVWLEAATQIFFSLG
IGYGSLIAMSSYNPIHNNCRRDAVFVSLMNCATSIYATIVIFSILGFKANRSYDECIALYGGVNGTL-------------
--LPEN--------------------------KTM--ADMCFNLEKWLNEAA-GGPGLTFIAFTEAILKMP-ISPLWAVL
FFGMLIMLGLSSQYGILEGVVTPIHEMKLVPFR------KEIIA-GLLCVISFFVGLVFC---------QRSGEYWLQMF
DSFSG-PLPLLFVGLFELIGVAYVYGLRRFESDIE---YMIG-CRPGW----------YWLISWFVLSPLVVLAIIVPSV
>A0A2B4RKV3_STYPI 
YDEA---E--EGKL--DFDR---------DA-ASEEVDVVKPQTWGNKAEYILATIGFAVGFGNLWRFPYLCQKNGGGAF
LIPYFISLILLGIPLFFLELAIGQGLRQGPI-GVWKAI--------HPYLGGVGLASVVVCVLISMYYNMIIAWCFYYLF
VSFQD-PLPYSTCPSGVNC-------------------------------------------------------------
------------------------TVNEECKLAGRTQYFWYTKALGT--TT--------SIEDMGD-FQWHLC-LALVLA
WIVLFLFVSRGVQS-AGKALYVTATLPYIVLAIFFGRAVTLKGSLDGIIHMF-KP--QFSRLTSPLVWLEAATQVFFSVG
VGFGTLIAMASYNPVHNNCRRDAILISLTDSLTSVFAAVVVFSVLGFKAHGSYDECLSLYGGANNTH-------------
--LPLG--------------------------ITI--EEKCHNLTYWLSESF-QGPGLTFIAFTEAILKLP-LSPLWSVL
FFSMLLSLGLGSMFGILEGVLNSLHDQRLIPLR------KEVLT-GLTCLVCLAVGLLFC---------QTSGEYWLQMF
DSFTG-TLPLLFICFFELVGVSWVYGANRFYDDIE---YMLH-IRPGL----------YWKITWRFVSPSIVLVIFVWSV
>A0A2B4RKH1_STYPI 
-D-----E--EPKD--NFNS--------YGG-DANDEDDAEPQTWGNKTQYVLAMLGFSVGFGNVWRFPYLCQKNGGGAF
LIPYFISLIFLGIPLLFMELAIGQSLRQGPI-GVWKAI--------HPYLGGVGFASAVVCVLISMYYNVIIGWCFYYLF
ASFQD-PLPYSSCPVGPNC-------------------------------------------------------------
------------------------TVNEECKLAGRTQYYWYTKTLGA--TT--------SIEDMGD-FQWHLC-LVLVLA
WIVLLIIINRGVQS-AGKAVYVTATLPYIVLAIFFVRAVTLEGSVDGIKHMF-KP--QFSKLTSPVVWLEAVTQVFFSIG
VGFGTFIAMASYNSKHNNCKRDAIFISLADSFTAVFAALVVFSVLGFKAHDSYTQCLTLYGGVNNTK-------------
--LPAE--------------------------VTL--EKQCHNLEHWLSKTF-KGSGLTFIAFTEAILLMP-ASPLWSVL
FFALLLSLGLGSMFGILEGVLNPLHQQKVLPLR------KEILT-GLTCLICLVVGLLFC---------QTSGEYWLQMF
DSFTG-TLPLLFICFFELIGVAWVYGTKRFSDDLA---YMLP-DRPGW----------FWMIMWRFMSPVIVLVIFVSSI
>SNF5_CAEEL       
IDP-----S-RID---TKN--TTVTTTRPTLDTPPEEEEEKRDGFGNSFEFVLTSLGLAVGLGNIWRFPTRAYNNGGSAF
LIPYLTCAFLFGLPAVYFEFLTGQYQGKSPP-VIFRRV--------RPILEGVGWMGVFVAALVAIYYIVIVSWISIYMI
NICRGHFALWSHCNNDWNNGTSCITMADQY----LCKNH--TKVMANSTLWNSSLP-----------IP-----------
--------------DKMVYFNGACQDANGTDVSTATEQYFMTYIVQP--SS--------GMLDFGG-FNWPVF-AAMSVC
WLLTGLGILKGAKI-MGKISYVSVLVPYVLVVVLFINGVFQDGSGVGLEMYFGTP--NYTKLYEQDTWTEALKQLCFSLS
VGHGGLISLSSYSPKRNNIFRDALIVIIGDTTMSLVGGGAVFATLGYLAKATGQD-VK----------------------
------------------------------------------------DVVK-SGLSLAFVVYPEAMTRMP-VPWLWCFI
FFLMLFLLGASTEIALVDVFCSCIYDQYPRF-R-NRK---WIVV-IAWCSVLYCIGLVFS---------TRAGYYWFEMF
DEYAA-GFSSVCTVVCELLVMMYIYGFRNVRDDIT---EVVG-HARNKFTGAIGAHSWYFTANWMVISPSIALILVGLSF
>NAAT1_DROME      
SSN---------------GSGNGATNAASTEKTDAEKPTAERTNWGNGLEFLMSCISVSVGLGNVWRFPFTAYENGGGAF
LIPYIIVLFLIGKPMYYLEMIMGQFTSQGTV-KIWS-V--------VPGFVGVGYGQAFGTICIISYYSSLLALTLYYLF
VSFQS-ELPWSYCRDEWTN--CVNSRPQE-----YVDNLLTGVSLA----------------------------------
----------NES---ARNLSGIVANDETEKLQSSSELYFLNVVIKE-KLD--------ISDGVGD-PDWKLT-LALFVA
WVVIFLVIMRGVKS-SGKAAYFLALFPYVVLFVLLIRAVTLEGARDGILFFL-EP--QWGELLNPTVWKEAVVQCFFSLA
VGSGPIIMFASYNRFDHGIYRDAMIVTTLDTLTSLLGGITIFAILGNLAHNLQIENIR----------------------
------------------------------------------------DVVR-SGTGLAFISYPDAISKFQAVPQLFSVL
FFFMLFVLGIGSIVALQSTIVTIICDQFKGW---K--YW--KVA-LTTSVCGFLMGLVYV---------TPGGQWILTLV
DFYGG-TYVVFILAIFELAGIVWVYGLQNFCDDIE---FMCN-RRVSL----------YWRVCWSFFTPVMMIIIFIYSM
>SNF6_CAEEL       
--------A-KLPDYTREG----DIEYPFEEITGVGDENRIRGNWSNKSDYLLAVIGFTAGVGSFWKFPFLVFQHGGAAF
LVPYLCMLCLASLPMFFMEMVLGQFSSSAAI-SVWK-V--------VPLFKGIGFAQVTISGFFAVFFNIISAWTLFYLI
NSFSF-SIPWSNCANSWSGENCTLGTRIQ-----CKEMN-------------GTLLVNGSCIV-----------------
----------E-----HASSNETTVIPLHDLGSIPSLKYFQNDVLML--SK--------GVDDFGT-LNWYLG-LCVLAC
WIAVFLCLFQGVKS-SGKVVYVAVIVPFIILTVLLTRLLTLDGSLAAVFYFL-TP--KWEILMDLHVWGEAAVQAFYSVS
CCSGGLFTIASYSRFHNNIYKDIWLVLIVDVIVSLVGCLLTFSAIGFTCYEFAIS-LD----------------------
------------------------------------------------KFHIRDGFHLVFVFLAEALAGVS-VAPLYAGL
FFIMILLVVHATQMFVVETIVSSICDEYPERLR-RNR---RHVL-TTVCALFILLSIPFC---------LSSGLFWMELL
TQFVL-TWPLVVIAFLECMAINWVYGVDNMLDNAK---WIVG-YWPPC--------YIFWKILFKFICPMVYLAILCFLW
>SNF3_CAEEL       
SEH-----V-PLPT----D-----EAKAKELEQSQHSEEPDRGQWTGKFDFLMSMVAYAVGLGNVWRFPYLCYKNGGGSF
LVVYMIFFCLAAVPIFLMEVTVGQYLQKGAM-EMWL-M--------CPLFRGVGIGNVVIAFMCIAYFCVIVAWAMFYMI
SSIAW-VFPWETCNNYWNDATCVTGKENF-----TELARIKA--------------------------------------
-----------------------LVASAGGHTQTSVEQFWEKRVLHD--TG--------DISEFGG-IQWELF-FIMAAA
WLIVYFALWKGITQ-ARKFVYFCALFPYVLIFILLIRGLTLEGAGTGIYFYL-KP--NATRLLDTAVWKDAGTQVFYSYG
VGFGALIALGSHNKFNHNCFKDAITMCFINGCTSITAGFAVFSILGYMSHVAQKD-IS----------------------
------------------------------------------------EIVK-PGVGLAFLAYPEVASNLP-MKQVFAVL
FFLMITILGLDSQVCMMEGLFTALEDAFPIL---RK-YKK-QSL-GIFCLFFFCIGIPMV---------THSGSHWLTLF
DAYGASGYALLFVVFFEVVGLAYGFGAHNIRKALH---EMIG-VTLPK----------GIEYVWKFCAPATSLVLFVFCV
>A0A2R2MML6_LINUN 
E-------------------------KAADEVDDGGPPMQKRETWDRPIDFLLACIGFSVGLGNVWRFPYLCYKNGGGAF
LIPYLVGVVTGAVPLFYLEVAVGQFMTESGL-RAWK-I--------CPLFMGIGWATTVIVFFLDCYYNVILAWAFYYLF
ASFTS-ELPWVTCGNWWNTDKCSATFSFS-----PKGNGTTANVTEMIAITTQ---------------------------
------------APVNMS-LGNM-TNVTKDLSIDSVTEYWEHRVLGI--SS--------GIDDMGT-IKWDLA-LCLLLA
WIVVYVCICKGIRT-SGKVMYVTATSPYIFMTILLVRGCTLPGAVDGIIYYL-KP--DFAKLANIQVWVDAGTQIFFSYS
IALGVLTALGSYNDFHRNSYRDCIIFASVNSGTSIFAGFVIFSTLGYMSYKQGIP-VS----------------------
------------------------------------------------EVAE-SGPGLAFIAYPTALAEMP-VAPLWSVF
FFIMVILLGLDSQFVGVEGLIAAFVDEFASTLR-RG-YRREIFI-GIMCFIMFLVGLSMV---------TNGGMYVFQLF
DYYTGSR-IILFVAFFECIAVAYLYGINRFYDNLQ---MMLG-FRPNP----------YMKWCWLVVSPIFCIAVFIMSA
>A0A2B4S0L0_STYPI 
VTY-----C-VT---------ASIMVLIFVCYYAIGDSGLKPPSSLTAEHIEMRYL--PLETDVMDKVGEGKTRGRKGCF
LIPYLICLILAGVPALVLEISLGQYTSQGAI-TAWK-I--------CPIFQGIGYAGVLVMQYVNIYYTVILGWAFYYMF
ASFQS-TLPWSHCGNKWNTPNCVESGERV-----NI--------------------------------------------
---------------------SK-QNCSAITSVSASQEYWDYRVLRL--SG--------GLEEAGH-VNWDLA-LCLLLA
WIVCYLCVCKGVKS-SGKVVYFTATAPYLLLTAVLIRGVTLPGAADGIKFYL-TP--DLSRLSDGRVWLDAGTQVFFSYS
IGMGTMTALGSYNKYKNNFYRDSIFFSFFNSGTSFYGGFLIFSVLGFMAKNQGVP-IE----------------------
------------------------------------------------DVAK-PGPGLAFIVYPEAVAQMP-LAPLWSAM
FFFMIILLGLDSEFVGIEGFVTAVVDSYPQYLR-RG-YRKEIFT-AVVCAVWFLLGLTMV---------TEGGMYVFQLF
DHYSGSGSVLLLVVICDCLAMGWLYGRNRFYDNME---SMLG-FQINP----------WIGWCWCFFAPSFCAFIFIFNL
>A0A2B4SNK1_STYPI 
----------------------------------MASNENERETWVGKLDFILALIGFSVGLGNIWRFPYLCFKNGGGCF
LIPYLICLVLAGVPILILEVSLGQFTSQGGI-TAWK-I--------CPLFQGIGYASVVIVQFLNIYYIVILGWALFYLF
ASFTS-KLPWSHCDNPWNTPQCVDLSGAG-----PSSSDSNGQN---ISAV-----------------------------
------------GMLNAT-L-NA-SSNATLQKVSSSQEYLDYRVLRI--SG--------GLDEPGI-INWDLA-LCLLLG
WIICYLCVWKGVKS-TGRVVYFTATFPYVLLTIIMFRAVTLPGAGEGIKFYL-NP--NFTRLADGQVWLDAGTQVFFSYS
IGLGTLIALGSYNKFRTNCYRDCIIFACVNSGTSLYGGFVIFSILGFMAQKQGVP-VA----------------------
------------------------------------------------EVAK-SGPGLAFVAYPAAVAEMP-VAPLWSIL
FFFMVILLGLDSEFVGVEGFVTAIVDLFPHYLR-RG-YRKEIFI-AICCFFWFLVGLSMV---------SEGGMYVFQLF
DTYSASGSALLWVSLFQSIAVGWVYGGDRFYDNLE---SMIG-FRINP----------WSKLCWKYFTPLFCLAVFIFSL
>A0A2B4RUA6_STYPI 
---------------------------------------------------------------------MSCRLPHVGCF
LIPYLICLVFAGVPVLILEVCLGQFASQGGI-TAWL-I--------CPLFQGIGWASVIIVQFLNIYYIVILGWALFYMF
ASLQS-ELPWSRCGNEWNTQNCVDYITSE-----KGSSLTNATV---IPTVMA---------------------------
------------NMSNMS-T-VP-TAVAKLAKVSASEEYFEHRVLKL--SS--------ALDEPGI-VNWDVA-LCLLLA
WIICYLCVFKGVKS-TG------------------------------------------------KVWLDAGTQVFFSYS
IGLGTLIALGSYNRFHHNCYRDSIIFAWVNSGTSFYGGFVIFSVLGFMAQKQGVE-VK----------------------
------------------------------------------------DVAK-G--------------------------
---------------GIEGFVTAIVDLFPKQLR-RG-YRKELFI-AFMCSIWFFIGLSMV---------TKGGMYVFQLF
DNYSASGSALLWIALFQSIAIGWIYGGERFYDDME---NMIG-FRINP----------WLKWCWSVFTPIFCLGVFIFSL
>SC6A1_HUMAN      
VSE-----A-PVAN----D----KPKTLVVKVQKKAADLPDRDTWKGRFDFLMSCVGYAIGLGNVWRFPYLCGKNGGGAF
LIPYFLTLIFAGVPLFLLECSLGQYTSIGGL-GVWK-L--------APMFKGVGLAAAVLSFWLNIYYIVIISWAIYYLY
NSFTT-TLPWKQCDNPWNTDRCFSNYSMV-----N---------------------------------------------
----------------------------TTNMTSAVVEFWERNMHQM--TD--------GLDKPGQ-IRWPLA-ITLAIA
WILVYFCIWKGVGW-TGKVVYFSATYPYIMLIILFFRGVTLPGAKEGILFYI-TP--NFRKLSDSEVWLDAATQIFFSYG
LGLGSLIALGSYNSFHNNVYRDSIIVCCINSCTSMFAGFVIFSIVGFMAHVTKRS-IA----------------------
------------------------------------------------DVAA-SGPGLAFLAYPEAVTQLP-ISPLWAIL
FFSMLLMLGIDSQFCTVEGFITALVDEYPRL---LR-NRRELFI-AAVCIISYLIGLSNI---------TQGGIYVFKLF
DYYSASGMSLLFLVFFECVSISWFYGVNRFYDNIQ---EMVG-SRPCI----------WWKLCWSFFTPIIVAGVFIFSA
>V5YTB4_9BIVA     
YEL-----E-PLSD----N----RQS----TTSNDNDGDTKRTQWSNKFEFILSCVGFCVGLGNVWRFPYLCYKNGGGAF
LVPYLLTALFAGLPMYFMELALGQWLSIGGL-GVWK-I--------CPIFKGVGYAAAVMAAWLNSYYIVILAWAVYYLI
NSFTS-VLPWSSCNNEWNTKQCMSDYRRQ-----STPVNCSNET-NLMG-------------------------------
--------------LNMS-ANATLCLQDDINSTSPVREFWERHVLQI--SS--------GVDEPGS-IRWQIA-LCLLLV
WILCYFCIWKGVKW-TGKVVYFTATFPYILLIILLIRGVTLPGAAEGIKFYI-LP--DINRLQDSQVWIDAATQIFFSYG
LGLGSLIALGSYNKYHNNVYKDAMMISLLNSCTSIFAGFVIFSVIGFMAHEQNQP-VS----------------------
------------------------------------------------EVAA-SGPGLAFLAYPSAVIQLP-ISPLWSIL
FFLMILMLGMDSQFCTMEGFFTALIDEFPHH---LR-KRRELFI-GFVCFLSYLVGLSMV---------TEGGMYVFQLF
DNYSASGLCLLTLIFFECIAIGWGYGVDRFYDNLK---SMFG-YYPSV----------FFKFSWVISTPALSLGILLFSL
>SC6A8_HUMAN      
PLI-----A-PGPD----GAPAKGDGPVGLGTPGGRLAVPPRETWTRQMDFIMSCVGFAVGLGNVWRFPYLCYKNGGGVF
LIPYVLIALVGGIPIFFLEISLGQFMKAGSI-NVWN-I--------CPLFKGLGYASMVIVFYCNTYYIMVLAWGFYYLV
KSFTT-TLPWATCGHTWNTPDCVEIFRHE-----DCANA--SL-------------------------------------
---------------------ANLTCDQLADRRSPVIEFWENKVLRL--SG--------GLEVPGA-LNWEVT-LCLLAC
WVLVYFCVWKGVKS-TGKIVYFTATFPYVVLVVLLVRGVLLPGALDGIIYYL-KP--DWSKLGSPQVWIDAGTQIFFSYA
IGLGALTALGSYNRFNNNCYKDAIILALINSGTSFFAGFVVFSILGFMAAEQGVH-IS----------------------
------------------------------------------------KVAE-SGPGLAFIAYPRAVTLMP-VAPLWAAL
FFFMLLLLGLDSQFVGVEGFITGLLDLLPASYY-FR-FQREISV-ALCCALCFVIDLSMV---------TDGGMYVFQLF
DYYSASGTTLLWQAFWECVVVAWVYGADRFMDDIA---CMIG-YRPCP----------WMKWCWSFFTPLVCMGIFIFNV
>F6VSC2_CIOIN     
----------------------------------MVSASGQRETWDKKLDFILSCVGFAVGLGNVWRFPYLCYKNGGGAF
LIPYLLFIVTSGVPVFFLETSLGQFMKQGGI-GIWN-I--------CPLMKGIGFASTVIVFFCNCYYILVLTWAIYYLY
RSFTA-VLPWATCGNAWNTNGCTTNFTSM-----LAATNTSLL-------------------------------------
---------------------NSTSSFNFTSLSSPVIEFWEREVLKI--TS--------DITETGS-IRWELA-ICLFIA
WVLCYVCICKGVRA-TGKIVYFTALFPYVVLLCLLIRGSMLPGALKGVEFYI-KP--NWTKLQEAQVWIDAGTQVFFSYA
IGLGALSALGSYNLYNNDCFKDCLILATVNSATSFFAGFVIFTFLGFMAHEQRVP-IE----------------------
------------------------------------------------RVAE-SGPGLAFIAYPKGVTLMP-LSPLWSCL
FFLMILMLGLDSQFVGVEGFLTAIIDMYPRV---LR-PKRAIFA-AVTCSVCFLVALSMI---------TEGGMYVFQIF
DYYSASGMTLLWMSLWECVTIAWIYGAERYYQDLK---DMIG-YRPPS----------LFKYCWLFVTPAVALGILIFVL
>H2ZHH0_CIOSA     
-----------------------------------------RETWDRKLDFILSCVGFAVGLGNVWRFPYLCYKNGGGAF
LIPYLLFIITSGIPVFFLEISLGQYMKQGGI-GIWN-L--------CPLMKGIGFASTVIVFFCNCYYIMVLTWAIYYLG
RSFTT-ILPWSTCGNAWNTAGCTTNFTAM-----LAGRT--ST-------------------------------------
---------------------NSSNLFNYTTLSSPVIEFWEREVLKI--TP--------DITDTGS-IRWELA-LCLLVA
WTICYICICKGVRA-TGKIVYVTALFPYIVLLCLLIRGVMLPGALEGIQFYI-KP--NWTKLQEAQVWIDAGTQVFFSYA
IGLGALSALGSYNLYNNNCFKDTVILAAVNSGTSFFAGFVIFTFLGFMAHEQKVP-ID----------------------
------------------------------------------------QVAE-SGPGLAFIAYPKGVTLMP-LSPLWSCL
FFLMILLLGLDSQFVGVEGFLTAIIDQFPHL---LR-RRRALFS-AATCIVCYLIGLSMI---------TEGGMYVFQIF
DYYSASGMTLLWMSLWECITIAWIYGADRYYQNLK---DMIG-YRPPA----------LFKYCWLFLTPAATLGIFIFVL
>H2ZHH3_CIOSA     
----------------------------------TTADYGQRETWDRKLDFILSCVGFAVGLGNVWRFPYLCYKNGGGAF
LIPYLLFIITSGIPVFFLEISLGQYMKQGGI-GIWN-L--------CPLMKGIGFASTVIVFFCNCYYIMVLTWAIYYLG
RSFTT-ILPWSTCGNAWNTAGCTTNFTAM-----LAGRT--LN-------------------------------------
---------------------I----------LPYTVTMWLREVLKI--TP--------DITDTGS-IRWELA-LCLLVA
WTICYICICKGVRA-TGKIVYVTALFPYIVLLCLLIRGVMLPGALEGIQFYI-KP--NWTKLQEAQVWIDAGTQVFFSYA
IGLGALSALGSYNLYNNNCFKDTVILAAVNSGTSFFAGFVIFTFLGFMAHEQKVP-ID----------------------
------------------------------------------------QVAE-SGPGLAFIAYPKGVTLMP-LSPLWSCL
FFLMILLLGLDSQFVGVEGFLTAIIDQFPHL---LR-RRRALFS-AATCIVCYLIGLSMI---------TEGGMYVFQIF
DYYSASGMTLLWMSLWECITIAWIYGADRYYQNLK---DMIG-YRPPA----------LFKYCWLFLTPAATLGIFIFVL
>SC6A6_HUMAN      
LKP-----S-PG------------KSPGTRPEDEAEGKPPQREKWSSKIDFVLSVAGGFVGLGNVWRFPYLCYKNGGGAF
LIPYFIFLFGSGLPVFFLEIIIGQYTSEGGI-TCWEKI--------CPLFSGIGYASVVIVSLLNVYYIVILAWATYYLF
QSFQK-ELPWAHCNHSWNTPHCMEDTMRK-----NKS-------------------------------------------
----------------------VWITISSTNFTSPVIEFWERNVLSL--SP--------GIDHPGS-LKWDLA-LCLLLV
WLVCFFCIWKGVRS-TGKVVYFTATFPFAMLLVLLVRGLTLPGAGAGIKFYL-YP--DITRLEDPQVWIDAGTQIFFSYA
ICLGAMTSLGSYNKYKYNSYRDCMLLGCLNSGTSFVSGFAIFSILGFMAQEQGVD-IA----------------------
------------------------------------------------DVAE-SGPGLAFIAYPKAVTMMP-LPTFWSIL
FFIMLLLLGLDSQFVEVEGQITSLVDLYPSFLR-KG-YRREIFI-AFVCSISYLLGLTMV---------TEGGMYVFQLF
DYYAASGVCLLWVAFFECFVIAWIYGGDNLYDGIE---DMIG-YRPGP----------WMKYSWAVITPVLCVGCFIFSL
>S6A11_HUMAN      
G----------G------------AAPARHPRVKRDKAVHERGHWNNKVEFVLSVAGEIIGLGNVWRFPYLCYKNGGGAF
LIPYVVFFICCGIPVFFLETALGQFTSEGGI-TCWRKV--------CPLFEGIGYATQVIEAHLNVYYIIILAWAIFYLS
NCFTT-ELPWATCGHEWNTENCVEFQ-KL-----NVS-------------------------------------------
----------------------NYSHVSLQNATSPVMEFWEHRVLAI--SD--------GIEHIGN-LRWELA-LCLLAA
WTICYFCIWKGTKS-TGKVVYVTATFPYIMLLILLIRGVTLPGASEGIKFYL-YP--DLSRLSDPQVWVDAGTQIFFSYA
ICLGCLTALGSYNNYNNNCYRDCIMLCCLNSGTSFVAGFAIFSVLGFMAYEQGVP-IA----------------------
------------------------------------------------EVAE-SGPGLAFIAYPKAVTMMP-LSPLWATL
FFMMLIFLGLDSQFVCVESLVTAVVDMYPKVFR-RG-YRRELLI-LALSVISYFLGLVML---------TEGGMYIFQLF
DSYAASGMCLLFVAIFECICIGWVYGSNRFYDNIE---DMIG-YRPPS----------LIKWCWMIMTPGICAGIFIFFL
>S6A13_HUMAN      
E----------T------------KPVYPVMEKKEEDGTLERGHWNNKMEFVLSVAGEIIGLGNVWRFPYLCYKNGGGAF
FIPYLVFLFTCGIPVFLLETALGQYTSQGGV-TAWRKI--------CPIFEGIGYASQMIVILLNVYYIIVLAWALFYLF
SSFTI-DLPWGGCYHEWNTEHCMEFQ-KT-----NGS-------------------------------------------
----------------------L-N-GTSENATSPVIEFWERRVLKI--SD--------GIQHLGA-LRWELA-LCLLLA
WVICYFCIWKGVKS-TGKVVYFTATFPYLMLVVLLIRGVTLPGAAQGIQFYL-YP--NLTRLWDPQVWMDAGTQIFFSFA
ICLGCLTALGSYNKYHNNCYRDCIALCFLNSGTSFVAGFAIFSILGFMSQEQGVP-IS----------------------
------------------------------------------------EVAE-SGPGLAFIAYPRAVVMLP-FSPLWACC
FFFMVVLLGLDSQFVCVESLVTALVDMYPHVFR-KK-NRREVLI-LGVSVVSFLVGLIML---------TEGGMYVFQLF
DYYAASGMCLLFVAIFESLCVAWVYGAKRFYDNIE---DMIG-YRPWP----------LIKYCWLFLTPAVCTATFLFSL
>S6A12_HUMAN      
PAV-----S-WV------------PEEGEKLDQEDEDQVKDRGQWTNKMEFVLSVAGEIIGLGNVWRFPYLCYKNGGGAF
FIPYFIFFFVCGIPVFFLEVALGQYTSQGSV-TAWRKI--------CPLFQGIGLASVVIESYLNVYYIIILAWALFYLF
SSFTS-ELPWTTCNNFWNTEHCTDFL-NH-----SGA-------------------------------------------
----------------------G-TVTPFENFTSPVMEFWERRVLGI--TS--------GIHDLGS-LRWELA-LCLLLA
WVICYFCIWKGVKS-TGKVVYFTATFPYLMLVILLIRGVTLPGAYQGIIYYL-KP--DLFRLKDPQVWMDAGTQIFFSFA
ICQGCLTALGSYNKYHNNCYKDCIALCFLNSATSFVAGFVVFSILGFMSQEQGVP-IS----------------------
------------------------------------------------EVAE-SGPGLAFIAFPKAVTMMP-LSQLWSCL
FFIMLIFLGLDSQFVCVECLVTASIDMFPRQLR-KS-GRRELLI-LTIAVMCYLIGLFLV---------TEGGMYIFQLF
DYYASSGICLLFLSLFEVVCISWVYGADRFYDNIE---DMIG-YRPWP----------LVKISWLFLTPGLCLATFLFSL
>INE_DROME        
QTPP---PL-GVDD----------DDSYLDMSDETAQLKPRQQHWANKMQFVLACIGYSVGLGNVWRFPYMCYKSGGGVF
LVPYCIILFICSIPLLFMELSVGQYTGRGPI-GALGQL--------CPLFKGAGLASVVVSFLMSTYYSVIIGYSIYYFF
TSFKT-EMPWIDCNNRWNTPDCWVPQRKG-----INA-------------------------------------------
--------------------------SAPDTSRTPSEEFFENKVLQI--SG--------GLEYPGM-MRWELF-ACLICA
WLMVYFATWKSIKS-SAKVRYFTATFPFVLIIILMVRAVTLDGAAEGLRFFF-RP--KWSELKNANVWINAASQNFNSLG
ITFGSMISFASYNKYNNNILRDTVAVSAVNMITSLLVGIFAFSTLGNLALEQNTN-VR----------------------
------------------------------------------------DVIG-DGPGMIFVVYPQAMAKMP-YAQLWAVM
FFFMLLCLGLNSQFAIVEVVVTSIQDGFPRWIK-RHLGYHEIVV-LFVCVISCLFGMPNI---------IQGGIYYFQLM
DHYAA-SVTIMFLAFCQMIAIAWFYGTGRLSKNVK---QMTG-KAPSF----------YLRSCWLVLGPCLLFAIWVLSL
>A0A2B4RTN8_STYPI 
--------------------------------------------------------------------------------
--------------------------------------------------------------------------------
--------------------------------------------------------------------------------
--------------------------------------------------------------------------------
--------------------------------------------------------------------------------
----------------------------------------------------MSG-IE----------------------
------------------------------------------------K-YR-RGHGLGFVAYPEGIAQMP-AAPVWAVM
FF-MLFTIGLG----------------------------------------------------------SQGGIYVLNIF
DSQSG-GFSLICVVALEAVAVSWGYDMMRGNPATTSSSAGIG-STSLL---------LLQR-------------------
>SC6A4_HUMAN      
YSAV---PS-PGAGDDT-----RHSIPATTTTLVAELHQGERETWGKKVDFLLSVIGYAVDLGNVWRFPYICYQNGGGAF
LLPYTIMAIFGGIPLFYMELALGQYHRNGCI-SIWRKI--------CPIFKGIGYAICIIAFYIASYYNTIMAWALYYLI
SSFTD-QLPWTSCKNSWNTGNCTNYFSED-----NIT-------------------------------------------
---------------------------WTLHSTSPAEEFYTRHVLQIHRSK--------GLQDLGG-ISWQLA-LCIMLI
FTVIYFSIWKGVKT-SGKVVWVTATFPYIILSVLLVRGATLPGAWRGVLFYL-KP--NWQKLLETGVWIDAAAQIFFSLG
PGFGVLLAFASYNKFNNNCYQDALVTSVVNCMTSFVSGFVIFTVLGYMAEMRNED-VS----------------------
------------------------------------------------EVAKDAGPSLLFITYAEAIANMP-ASTFFAII
FFLMLITLGLDSTFAGLEGVITAVLDEFPHVWA-KRR---ERFV-LAVVITCFFGSLVTL---------TFGGAYVVKLL
EEYAT-GPAVLTVALIEAVAVSWFYGITQFCRDVK---EMLG-FSPGW----------FWRICWVAISPLFLLFIICSFL
>SC6A4_DROME      
VTDP---LA--------------PKLANNERILVVSVTERTRETWGQKAEFLLAVIGFAVDLGNVWRFPYICYQNGGGAF
LVPYCLFLIFGGLPLFYMELALGQFHRCGCL-SIWKRI--------CPALKGVGYAICLIDIYMGMYYNTIIGWAVYYLF
ASFTS-KLPWTSCDNPWNTENCMQVTSEN---------------------------------------------------
---------------------------FTELATSPAKEFFERKVLESYKGN--------GLDFMGP-VKPTLA-LCVFGV
FVLVYFSLWKGVRS-AGKVVWVTALAPYVVLIILLVRGVSLPGADEGIKYYL-TP--EWHKLKNSKVWIDAASQIFFSLG
PGFGTLLALSSYNKFNNNCYRDALITSSINCLTSFLAGFVIFSVLGYMAYVQKTS-ID----------------------
------------------------------------------------KVGL-EGPGLVFIVYPEAIATMS-GSVFWSII
FFLMLITLGLDSTFGGLEAMITALCDEYPRVIG-RRR---ELFV-LLLLAFIFLCALPTM---------TYGGVVLVNFL
NVYGP-GLAILFVVFVEAAGVFWFYGVDRFSSDVE---QMLG-SKPGL----------FWRICWTYISPVFLLTIFIFSI
>NTDO_CAEEL       
MQNA---TL--------------PI----DGPVNTEPKDPAREQWSGKLDFLLSVVGFAVDLGNIWRFPYLCFKNGGGVF
LIPYSIMVLLTGVPLFYMELCLGQYYRKGAI-TTWGRI--------CPLFKGIGYCVILTAFYVDFFYNVILAWGLHYLY
TSFSF-NLPWASCNNSYNSPACYEPHWSE-----DGTAM-----------------------------------------
--------------------CRSANQSVSAEKISAAEEYFYKGFLGLHEANAPNSHVIRSVTDLGN-VRWDIA-LSLFVV
YLICYFSMWKGIHT-SGKVVWFTALFPYVVLGILFIRGVTLPGWQNGIEYYL-RP--NFEMLKRPSVWQDAATQVFFSLG
PGFGVLMAYSSYNDFHNNVYVDALFTSFINCATSFLSGFVIFSVLGYMSCKSGKP-IE----------------------
------------------------------------------------AVAQ-EGPGLVFVVYPEALSTMP-YAPFWSVL
FFLMLMTLGLDSSFGGSEAIITGLSDEFPI-LK-KNR---EVFV-GCLFAFYMVIGIAMC---------TEGGILIMEWL
IIYGT-TWGLLIAVFCEAMVIAYIYGLRQFVHDVK---EMMG-FRPGN----------YWKFCWSCAAPFILLSMITSNF
>SC6A2_HUMAN      
VQCL---LA----------------------PR--DGDAQPRETWGKKIDFLLSVVGFAVDLANVWRFPYLCYKNGGGAF
LIPYTLFLIIAGMPLFYMELALGQYNREGAA-TVW-KI--------CPFFKGVGYAVILIALYVGFYYNVIIAWSLYYLF
SSFTL-NLPWTDCGHTWNSPNCTDPKLLN-----GSVLG-----------------------------------------
-----------------------NHTKYSKYKFTPAAEFYERGVLHLHESS--------GIHDIGL-PQWQLL-LCLMVV
VIVLYFSLWKGVKT-SGKVVWITATLPYFVLFVLLVHGVTLPGASNGINAYL-HI--DFYRLKEATVWIDAATQIFFSLG
AGFGVLIAFASYNKFDNNCYRDALLTSSINCITSFVSGFAIFSILGYMAHEHKVN-IE----------------------
------------------------------------------------DVAT-EGAGLVFILYPEAISTLS-GSTFWAVV
FFVMLLALGLDSSMGGMEAVITGLADDFQV-LK-RHR---KLFT-FGVTFSTFLLALFCI---------TKGGIYVLTLL
DTFAA-GTSILFAVLMEAIGVSWFYGVDRFSNDIQ---QMMG-FRPGL----------YWRLCWKFVSPAFLLFVVVVSI
>SC6A3_HUMAN      
VQLT---SS--------------TL----TNPRQSPVEAQDRETWGKKIDFLLSVIGFAVDLANVWRFPYLCYKNGGGAF
LVPYLLFMVIAGMPLFYMELALGQFNREGAA-GVW-KI--------CPILKGVGFTVILISLYVGFFYNVIIAWALHYLF
SSFTT-ELPWIHCNNSWNSPNCSDAHPGD-----SSG-D-----------------------------------------
-----------------------SSGLNDTFGTTPAAEYFERGVLHLHQSH--------GIDDLGP-PRWQLT-ACLVLV
IVLLYFSLWKGVKT-SGKVVWITATMPYVVLTALLLRGVTLPGAIDGIRAYL-SV--DFYRLCEASVWIDAATQVCFSLG
VGFGVLIAFSSYNKFTNNCYRDAIVTTSINSLTSFSSGFVVFSFLGYMAQKHSVP-IG----------------------
------------------------------------------------DVAK-DGPGLIFIIYPEAIATLP-LSSAWAVV
FFIMLLTLGIDSAMGGMESVITGLIDEFQL-LH-RHR---ELFT-LFIVLATFLLSLFCV---------TNGGIYVFTLL
DHFAA-GTSILFGVLIEAIGVAWFYGVGQFSDDIQ---QMTG-QRPSL----------YWRLCWKLVSPCFLLFVVVVSI
>DAT_DROME        
ISKS---KT--------------PT----PHDNDNNSISDERETWSGKVDFLLSVIGFAVDLANVWRFPYLCYKNGGGAF
LVPYGIMLVVGGIPLFYMELALGQHNRKGAI-TCWGRL--------VPLFKGIGYAVVLIAFYVDFYYNVIIAWSLRFFF
ASFTN-SLPWTSCNNIWNTPNCRPFESQN-----ASRVPVIGNYSDLYAMGNQSLLYNETYMN-----------------
-----------------GSSLDTSAVGHVEGFQSAASEYFNRYILELNRSE--------GIHDLGA-IKWDMA-LCLLIV
YLICYFSLWKGIST-SGKVVWFTALFPYAVLLILLIRGLTLPGSFLGIQYYL-TP--NFSAIYKAEVWVDAATQVFFSLG
PGFGVLLAYASYNKYHNNVYKDALLTSFINSATSFIAGFVIFSVLGYMAHTLGVR-IE----------------------
------------------------------------------------DVAT-EGPGLVFVVYPAAIATMP-ASTFWALI
FFMMLLTLGLDSSFGGSEAIITALSDEFPK-IK-RNR---ELFV-AGLFSLYFVVGLASC---------TQGGFYFFHLL
DRYAA-GYSILVAVFFEAIAVSWIYGTNRFSEDIR---DMIG-FPPGR----------YWQVCWRFVAPIFLLFITVYGL
>V4AKK6_LOTGI     
MTKP---GY--------------K-----NEAE-LIEDDDERETWSKKVDFLLSVIGFAVDLANVWRFPYLCYKNGGGAF
LIPYLVMLLVGGIPLFYMELALGQFNRTGAI-TCWGRL--------CPLFKGIGWSVVLIAFYTDFFYNVVIAWCLHFFF
SSFTS-ELPWARCDNAWNTEYCYDGHIRG-----NT--------SENSTLLN-------V--T-----------------
-----------------ELFGGNNTNGTEVIRRSAAAEYFEFGMLEVHKSG--------GFYEVGE-LKWELV-LCLLGV
YIICYFSLWKGIHT-SGKVVWFTALFPYVVLFILMCRGATLDGAAIGIEYYL-TP--KFDRLLSSEVWVDAATQVFFSLG
PGFGVLLAYASYNPLHNNVYRDALLTSAINCLTSFFSGFVIFMILGYMSQKSGLD-ID----------------------
------------------------------------------------KVAT-EGPGLVFIVYPEAIATLP-GAPYWSII
FFLMLLTLGLDSSFGGSEAIITAIGDEFPV-LR-KHR---EIFV-AILFSIYFLFGLASV---------AQGGVYVVNLM
ERFAA-GYSILFAVFFEALVVSWAYGANRFSEDIE---IMIG-SKPGK----------YWMLMWMFVAPIFIFTIMVFGL
>R7TPF8_CAPTE     
VARS---GA--------------A-----LAADAEDLQVEQRHTWDKKVDFLLSVIGFAVDLANVWRFPYLCYKNGGGAF
LIPYVLMLACAGIPLFYMELALGQFNRKGAI-TCWGRI--------CPIFKGVGYTVVLIAFYTDFFYNVIIAWALYYFF
ASFTT-QLPWTTCNNTWNTENCYDGLMNA-----DV--------MDTLANVT-------TPMM-----------------
-----------------TAVLAENTTAVEELRISPALEYFERGMLELHKSE--------GIESVGT-IRWQLA-LCLLAV
YLICYFSLWKGIST-SGKVVWFTAVFPYFVLLILLIRGVTLPGASDGIKYYM-TP--DLTRLARSEVWVDAATQVFFSLG
PGFGVLLAFASYNKFHNNVYADAIATSSINCLTSFLSGFVIFSVLGYMAKKTGKH-IS----------------------
------------------------------------------------KVAT-EGPGLVFVVYPEAIATLP-GSTFWALI
FFMMLLTLGLDSSFGGSEAIITALSDEYPS-IR-NNR---EIFV-AILFTFYFVVGMGSC---------SQGGAYVVTLM
DKYAA-GYSILLAVFFETLAISWLYGVNRFAEDIE---AMLG-FKPGI----------YWRLCWKFIGPAFILCIMIFGF
>B3S9D9_TRIAD     
------------------------M-SEKKPYEEGGEEEPERGHWGHKMDFLLSCIGYAVGLGNVWRFPYLCAASGGGAF
LIPYCIMLILVGIPIFFMELTIGQYSQEGPL-KVWENI--------FPLLKGVGYAMLVCSFGVGIYYNIIIAWCYYFLF
ASMQS-KLPWASCGNPWNTALCRTSVTRC-----PTANVTNTTGVV----------------------------------
----T-TVAPTTMANNMTN--LTACIPKGFKVTSPSEEYWNKQVLDI--SK--------GIGEAGH-IRWHLA-LCLLLA
WIVIYFCIFKGIKS-SGKVVYFSATFPYVVLVILLIRGVTLKGHLEGINFYL-TP--RWEKLSDANVWASATTQIFFSLS
VGFGGLITMASYNKFYNNCFRDSLTVSLINCGTSFFAGFVIFSVVGFMANSSGRQ-VS----------------------
------------------------------------------------EVAD-QGVSLAFIVYPAAVAEMP-VSQLWSII
FFFMLITLGMDSQFAFMETIITAAVDEYPKVLR-AKKW---FIS-MIGCITLYFLGLPCI---------TQAGAYVLQLM
DDHVA-GISLLILCIFEVIGCGWGYGAFQLMKDVE---KMIG-YKPFL--------YYWWIGCWKFLSLATLLFVTIFKI
>A0A369RRI9_9METZ 
YN---------------------HT-DEKRTKESATEAAEDRGHWGHKMDFMLSCIGYAVGLGNVWRFPYLCASSGGGAF
LIPYCIMLVLVGIPLFILELTIGQYTQEGPL-QVWENL--------FPVLKGVGYAMCVCSFGVAIYYNVIIAWCYYFVF
ASMQD-PLPWSKCNQTWNDEKCYERVRIC-----DSNDSVTTV-------------------------------------
----A-TTVAATVTGAAKQ--VIPCVSNTTKVETPSEQYWNHHVLEI--SN--------GIGELGT-VRWHLA-LCLLLA
WIVIYFCVFKGVKS-SGKVVYFTATFPYVVLVILLIRGVTLEGHLDGIRFYL-TP--DWSKLSDAKVWADATTQIFFSLS
VGFGGLITMASYNQFYNNCFRDSITVALINCSTSFFAGFVIFSVVGYMAHTAGRP-VA----------------------
------------------------------------------------EVAD-QGVSLAFIVYPAAVAAMP-VSQLWSII
FFFMLITLGMDSQFAFMETIITAAVDEYPKQLR-EKKW---FIC-IIGCGFLYLLGFPCI---------CQGGAYVVQLL
DDYVA-GISLLFLVICECIACGWGYGNGRIGRDLK---RMIG-YQPWF--------YHWFLFCWKYISPATLMFVVVFKF
>B3S9D7_TRIAD     
YN---------------------HT-DEKRTKESATEAAEDRGHWGHKMDFMLSCIGYAVGLGNVWRFPYLCASSGGGAF
LIPYCIMLVLVGIPLFILELTIGQYTQEGPL-QVWENL--------FPVLKGVGYAMCVCSFGVAIYYNVIIAWCYYFVF
ASMQD-PLPWSKCNQTWNDAKCYERVRIC-----DSNDSVTTV-------------------------------------
----A-TTVAATVTGAAKQ--VIPCVSNTTKVETPSEQYWNHHVLEI--SN--------GIGELGT-VRWHLA-LCLLLA
WIVIYFCVFKGVKS-SGKVVYFTATFPYVVLVILLIRGVTLEGHLDGIRFYL-TP--DWSKLSDAKVWADATTQIFFSLS
VGFGGLITMASYNQFYNNCFRDSITVALINCSTSFFAGFVIFSVVGYMAHTAGRP-VA----------------------
------------------------------------------------EVAD-QGVSLAFIVYPAAVAAMP-VSQLWSII
FFFMLITLGMDSQFAFMETIITAAVDEYPKQLR-EKKW---FIC-IIGCGFLYLLGFPCI---------CQGGAYVVQLL
DDYVA-GISLLFLVICECIACGWGYGNGRIGRDLK---RMIG-YQPWF--------YHWFLFCWKYISPATLMFVVVFKF
>A0A2B4SG87_STYPI 
YDS----RA-GLADSEIRQSKASFGG----NGEPEVEFEEERETWGRKLDFLLSCIGYAVGLGNVWRFPYLCYNNGGASF
LIPYGIFLVFCGIPIFYLEVALGQFTQQGVV-GAWAAY--------VPFLGGIGLGMVIITFLCSVYYNVILAWTFYYLF
ASFQK-QLPWENCGNNWNTPSCQTNRSAT--------CG-----------------------------------------
--------------------------KEECGWVSPEEEYFNIKVLQI--SE--------GIHAAGE-VRFELA-MCLLLG
WIVVYFCVWKGIKS-AGKVVYLTATFPYVVLFILLIRGATLEGAGKGVEFYL-KP--NMTRLSDPQVWVSAAGQIFFSLS
VGFGGLITYGSYNKFKNNCEKDTLIVSLINCGTSLFAGFVIFTMMGYMASVLQTD-VG----------------------
------------------------------------------------NVVK-GGPGLAFIAYPEGIKQMP-ASPFWAFI
FFFMLFNLGLDSQFVGVETVTTVLADWKPGF-R-RY---KSVIT-LGFCIVCYLLGLAHV---------TEGGMYVFQLF
DYQAG-GISLVLIAFMEAVGIGWFYGIEQFCTDIE---NMIG-HRPN----------MYFRLCWKFISPLIIFVIFVWFC
>A0A2B4SG44_STYPI 
-------MA-NNHDSELLNPLNSSSEETRPVEAVEEEEDGKREQWTRKLDFLLSCIGYAVGLGNLWRFPYLCYINGGASF
LIPYLICLVFCGIPIFYLEVALGQYVGKGIV-KSWAAI--------CPLFGGLGYAMLVITFLISIYYNVIIAWTLYYLF
ATFRK-TLPWGECGNEWNSNYCKKERVMD--------AKVNCTA------------------------------------
---------------------IGLPVNCTGSYISPEEEYFNNHVLKL--SD--------GIDQPGE-VRGELA-LALLVG
WIVVYFCVWKGVKS-VGKVVYFTALFPYVVLFILLIRGATLEGAGDGVLFYL-NP--DFSRLKDPKVWVQAAGQIFYSLS
IGMGGLLTYSSFNKFNNNCERDSVVVSLINCLTSFFAGFTVFTMMGFMAHLLKTE-VG----------------------
------------------------------------------------NAVK-GGPGLVFMAFPEGIKQLP-VSQLWAFL
FFFMLFNLGLDSQFVGVETCTTVILDWSPRF-R-KY---KSLIS-LGLCIICYILGLAHV---------TQGGLYVFEMF
DIQSG-GISLVLIALLETVAIGWVYGTEKFCNNIE---SMVG-HRPN----------IYFRWCWKFISPVIILVIFVWQC
>A0A2B4SHL5_STYPI 
KS-----FG-RPED--SRAVLIEPM----TIEEHEVVVEDDREKWGKKLDFMLSCVGYAVGLGNVWRFPYLCYENGGATF
LIPYFVMLAINGIPLFYMELAIGQYLSLGTV-GAWTAL--------CPIARGIGFGMIMVSFLVSVYYNMIIAWCLLYMF
QSFRK-DVPWRTCDNEWNTPLCQTTRR-N-----IS---LNCTA----------L-------------------------
----------------------GFAADCK--STSPSEEFFNNNILQI--SN--------GLSDIGD-VSWQIV-LCLILA
WVIVYLCLIKGVIS-SGKVVYFTATFPYVVLFILMIRGATLDGSLQGVEFYL-EP--DIEKLKDPQVWVRAASQIFYSLG
VGFGSLITFGSYNRFNNNCERDAIIVSVINCGTSFFAGFVVFSVLGFMAKTLDVP-VG----------------------
------------------------------------------------EVVT-SGPGLAFVGYPEAISQMP-LSSLWAIL
FFFMLLTLGLDSQFAMVECVVTGLSDEYPKYLR-KYKW---IFL-IGVCVLLFLLAIPMC---------AEGGMYLFNLF
DAQSG-GISLLFIGFCEAAIIGWGVGTETLGDMIE---KMIG-KRPN----------IFFLICWKYVSPIATLVIILASL
>A7S977_NEMVE     
VE-----IE-ESND--TKKPLFGSTSSSEDSPQIDVEEEQTRDKWSSKAEFMLSSLGYCVGFGNVWRFPYLCYKNGGATF
LIPYFIMLIVNGIPLFFLELAIGQWFSSGVI-GVWKSI--------CPLLKGIGYAICMISYLCCIYYIVILAWTFYYLF
MSFQA-VVPWKTCDNPWNTKFCRAKRSGD-----LL---LNCTE----------L-------------------------
----------------------DLPQNCTAKPTSPSGEFWSNNVLEM--TE--------DISDFGD-MRWPLF-GTFILS
WIVVYFCLFKGIKS-SGKVVYFTATFPFIVLFILMIRGATLEGSLDGVIYYL-NP--DWERLADPQVWIYAATQIYWSLG
VGFGALITFGSYNKFNNNVHKDALVISIANCSTSFFAGFVVFSVLGFMALTLDTT-VA----------------------
------------------------------------------------KVAT-SGPGLAFVAYPEAISQMP-VSTLWAVL
FFFMLITLGLDSQFATIEAVITAIVDEYPWV-R-GTKWRKPVFV-LILCISLCILGLPCV---------FQGGMWIFNLM
DYQVA-GLSLLIVALLEIITIGWIYGVDRFSDDVE---YMTG-RRPM----------RWFRICWKYVSPLCTLAIILANL
>T2M2E9_HYDVU     
----------------------L---QPLDEKSPRPDDKQERETWGNKIEFILTCVGYCVGLGNVWRFPYLVFNNGGGAF
LIPYFIMLFVCGMPLFLMELAMGQYFSNGPV-STWNII--------CPVAKGVGFAMIAVAFLCTVYYNVVIAWVIYYIY
ASIGR-VVPWKYCSNKWNTENCYDGTNKS-----KLDFKQNCSTFE--------LNITNSLIN-TKPLL-----------
NAA-TTLAASKSLQMNETNLNSTVCSNISFYYSSPSQEFWERKVLNI--SG--------SLSDSGT-IRYDLL-VCLIIA
WTLVFFCLIKGIKS-TGKVVYITATLPYVLLSVLMIRGAFLEGAGTGIAYYL-KP--NFSILGKINAWVEAATQIFYSLG
IGFGSLIAFGSYNKFNNNVVRDAVTLCLVDAFTCIFSGMVVFAVLGHMSYKSNIH-IS----------------------
------------------------------------------------KVAT-SGPGLIFVVYPEGISQMP-ISQFWGFL
FFFTILSIGVDTQFAMLEAVVSGLIDEYK-FLK-KR---KALVT-LVLCIGACLFGVSMV---------MQNGMYVFNIF
NLQSG-GISLLFLALVEVLALGYGYGADKFEKNIE---EMIG-YKPY----------PWWKWCWKFISPIVIFCILLSSI
>A0A2B4SVC0_STYPI 
-A-----AE-G----------DIPPEEEGQYKVEVEINMEEREKWGKKVEFFLACIGYAVGLGNVWRFPYLCFENGGGAF
LIPYVCMLFLCGMPLFFMELALGQYVSLGPV-TSWAAI--------CPLAKGVGFSMLVVSFLCCVYYNVIIAWCLYYMF
KSFAS-MVPWATCNNWWNTPSCSRAKKTS-----NGVTENGGIPGN-TTSNNTELLYNASCINQTFPVFGNLTGGNMNVM
NASVPCFNTTLNATVNATT--TTLTRVSVMDSNSPSKEFWERYVLRI--TD--------GIGDPGS-MRVELL-VALIVA
WILVYFCLWKGIKS-SGKVVYFTATFPYVVLVILLIRGVTLPGASKGIEFYL-KP--DFKKLGDASVWAKAATQIFYSLG
IGFGSLITMGSFNQFHNNCFRDAMIVSVINCSTSVFAGFVIFSVLGFMAHVSGKA-VK----------------------
------------------------------------------------DVAT-SGPGLAFEVYPEGIAQMP-ISPFWAVL
FFFMLLTLGLDTQFAMFEAVVTGLVDEYPRFLK-KR---KELFI-AVLCFVCFLLGIPMV---------MQGGMYVLNLY
NYQSG-GVSLLFLALFEVLTVAWGYGGDRFAKDIE---TMIG-YKIW----------RWWPIAWKYLTPLVILGVFLFSV
>A7RHF4_NEMVE     
-D-----AD-G----------EGLT-SDENCKIDVEIIGEEREKWGRKVEFFLACVGYAVGLGNVWRFPYLCFKNGGGAF
LIPYLCMLLICGMPLFFMELSLGQFVSLGPV-TSWAAI--------CPISKGVGFAMLVVSFLCCVYYNVIIAWCLYYLF
ESFAK-DVPWKTCDNWWNTATNCTS-------------------------------------------------------
----------------------NLTDTALKEYSSPSKEFYENYVLRI--TP--------DIDTFGV-MRWQLV-VCLILA
WVLVYFCLWKGIKS-SGKVVYFTATFPYLVLVILLIRGLTLPGAMKGLSFYL-KP--NFSKLGDAIVWVDAATQIFYSLG
IGFGSLIAMGSYNKFHNNCFRDAMTVSVINCSTSVFAGLVIFSVLGFMAEVLGKE-VS----------------------
------------------------------------------------EVAT-SGPGLAFVVYPEGIAQMP-ISPFWSIC
FFFMLLTLGLDTQFAMFEAVTTGLGDEYVRLLR-NR---KELFT-AFLCFCCFLLGLPIV---------SQSGAFIMNLY
VWQAG-GVSLVFLAFFEVIVVAWGYGADRFALDIE---TMTG-NKVW----------PWWPIAWKYITPAVITGIFIFSL
>A0A2B4RTG4_STYPI 
KE-----AN-GEQT--SDT--SGSSSAVDERDVNVVEIEDEREQWGKKADFLLSCIGFAVGLGNVWRFPYLCYDNGGGAF
LVPYLIMLVLCGMPMFYMELAVGQYFSLGPI-GTWGAI--------CPLFQGVGFASMMVSFLVCVYYNIIIAWCLYFLF
LSFRK-DVPWKTCDNWWNSEKCYAGRIPD-----MKNCSSGLSNST-------VFL-AN---------------------
---------STAALANSTL--KNCTKATADDFSSPALEYWQDYVLRL--TD--------SIGDAGV-FRWEIL-LCLLAA
WIGVYFCMWKGVKS-SGKVVYFTATFPYVVLFLLFIRGVTLPNAKEGIIYYL-SP--QWYRLKDPKVWVAAATQIFYSLG
IGFGSLVAMGSYNKFHNNVFKLSS------------------------------I-LS----------------------
------------------------------------------------EICR-LGPGLAFVVYPEAIAQMP-ISPLWAIL
FFFMLLTLGLDSQFGMMEAVITGVVDEYR-IMR-KH---KELFI-LVACILCFLLGLPCV---------TQGGAYVLNLF
DYQSG-GVSLLFLGFFETVTLAWIYGTDRFSLDIE---KMIG-RRPG----------AWWWFCWRFCAPIIMAGIFLFSV
>A7SXK0_NEMVE     
------------------------------------MTTNERETWGKKADFLLSCIGFAVGLGNVWRFPYLCYANGGGAF
LLPYLIMLVLCGMPMFFMELSAGQYFSLGPI-GVWGAI--------CPLFRGIGFASIVISFLVCVYYNVIIAWCLYFLA
VSFRS-EVLWKHCDNWWNTDNCYAGRIPE-----SMSCSLGSGSNN-------SLV-NST--------------------
------LANATVLAANATN--ATTECLFPENQVSPSLEFWENYILRL--SD--------GIGEAGE-IRWQIL-VCLILA
WVGVYFCMWKGVKS-SGKVVYFTATFPYLVLFILFVRGVTLPGADKGIAFYL-KP--EWHRLKDPKVWVAAATQIFYSLG
IGFGSLVAMGSYNKFHNNIFKDAISISLINCGTSVFAGFVIFSTLGFMSHVLNKP-IE----------------------
------------------------------------------------EVAN-SGPGLAFVVYPEAIAQMP-ISPLWAIL
FFFMILTLGLDSQFGMMEAVITGIIDEYP-VCR-KR---KELFI-AVACFLCFLLGITNV---------TQGGAYVLNLF
DYQSG-GVSLLFLGFFETVCLAWIYGADRFSKDIE---DMVG-SRPA----------AWWRFTWKFCAPTVMAGIFFYSI
>SC6A7_HUMAN      
P-----------------DLL-MT-PSDQGDVDLDVDFAAHRGNWTGKLDFLLSCIGYCVGLGNVWRFPYRAYTNGGGAF
LVPYFLMLAICGIPLFFLELSLGQFSSLGPL-AVWK-I--------SPLFKGAGAAMLLIVGLVAIYYNMIIAYVLFYLF
ASLTS-DLPWEHCGNWWNTELCLEHRVSK-----DGN-G-----------------------------------------
-----------------------ALPLNLTCTVSPSEEYWSRYVLHIQGSQ--------GIGSPGE-IRWNLC-LCLLLA
WVIVFLCILKGVKS-SGKVVYFTATFPYLILLMLLVRGVTLPGAWKGIQFYL-TP--QFHHLLSSKVWIEAALQIFYSLG
VGFGGLLTFASYNTFHQNIYRDTFIVTLGNAITSILAGFAIFSVLGYMSQELGVP-VD----------------------
------------------------------------------------QVAK-AGPGLAFVVYPQAMTMLP-LSPFWSFL
FFFMLLTLGLDSQFAFLETIVTAVTDEFPYY-L-RPKK--AVFS-GLICVAMYLMGLILT---------TDGGMYWLVLL
DDYSA-SFGLMVVVITTCLAVTRVYGIQRFCRDIH---MMLG-FKPGL----------YFRACWLFLSPATLLALMVYSI
>SC6A9_HUMAN      
Q-----------------HSLAMAQNGAVPSEATKRDQNLKRGNWGNQIEFVLTSVGYAVGLGNVWRFPYLCYRNGGGAF
MFPYFIMLIFCGIPLFFMELSFGQFASQGCL-GVWR-I--------SPMFKGVGYGMMVVSTYIGIYYNVVICIAFYYFF
SSMTH-VLPWAYCNNPWNTHDCAGVLDAS-----NLTNGSRPA-------------------------------------
----------------ALPSNLSHLLNHSLQRTSPSEEYWRLYVLKL--SD--------DIGNFGE-VRLPLL-GCLGVS
WLVVFLCLIRGVKS-SGKVVYFTATFPYVVLTILFVRGVTLEGAFDGIMYYL-TP--QWDKILEAKVWGDAASQIFYSLG
CAWGGLITMASYNKFHNNCYRDSVIISITNCATSVYAGFVIFSILGFMANHLGVD-VS----------------------
------------------------------------------------RVAD-HGPGLAFVAYPEALTLLP-ISPLWSLL
FFFMLILLGLGTQFCLLETLVTAIVDEVGNEWI-LQKK--TYVT-LGVAVAGFLLGIPLT---------SQAGIYWLLLM
DNYAA-SFSLVVISCIMCVAIMYIYGHRNYFQDIQ---MMLG-FPPPL----------FFQICWRFVSPAIIFFILVFTV
>K1PKZ3_CRAGI     
Q-----------------QSLMETDTSSSGGSSETGDENVGRGNWVGRLDFLLSCIGYAVGLGNIWRFPYLCYQSGGGAF
LIPYVIFLVLCGMPLFFLEISYGQFASLSPI-SVWK-M--------SPLFKGVGYGMVIISGIVCVYYNIIITWTIYFLY
HSLRA-VLPWSTCNNAWNTDNCYVRGESV-----WTN---STVNTT--------MGYNTTGVN-------------M---
----TGL-----LLPSGIANGTSNGTSDLAGRITASEEFWQNEVLQI--TE--------GIEDLGT-IRWELL-ICLAIA
WIVIFLCLCKGVKS-SGRVVYVTATFPYLVLTILFIRGVTLPGAGAGIYFYL-VP--EWEKLLTFKVWGDAAVQIFYSVG
MAWGGLITMASFNKFNNNCYRDAMIVPLINCGTSVFAGLVIFSVLGFMSHETGID-IK----------------------
------------------------------------------------NVVT-QGPGLAFVAYPEAVVKLP-ISPLWAVL
FFLMLFAVGLDTQFGMFETMTSAFIDEFPHL-L-KNRK--VLFT-AFFCFIEFLLGIPCV---------MQGGIYVLQIM
DWYCA-TFSLMLLSLTECVVIAWIYGTDRFYKDIE---LMIG-FQPCL----------WWKICWKYITPVTIAFVWLFSV
>K1R7Q8_CRAGI     
L-----------------EETESSSAGSSQSSLESGDENVGRGNWSGRLDFLLSCVGFAVGLGNIWRFPYLCYQSGGGAF
LIPYVIFLFLCGVPLFFLEISYGQFASLSPI-TVWK-I--------SPLFKGVGYGMIIISGIVCVYYNIIITWTIYFLY
HSFKA-VLPWSTCGNPWNTEKCYIRGEIN-----LTQVDNATANGT--------IGYNVNTTS-------------L---
----LNLSDVTVAFVGGTSNTSKSDLVNLTNKVTASEEFWQNEVLQI--TD--------GIEDLGT-IRWELL-ICLAIA
WIVVFLCLCKGIKS-SGRVVYVTATFPYLVLTILLIRGVTLPGAGAGIYFYL-VP--EWEKLLTFKVWGDAAVQIFYSVG
MAWGGLITMASYNKFNNNCYRDAMIVPLINCGTSVFAGLVIFSVLGFMSHETGID-IK----------------------
------------------------------------------------NVVT-QGPGLTFVAYPEAVARLP-ISPLWAVL
FFLMLFTIGLDSQFGMFETMTSAFVDEFPHL-L-KNRK--VLFT-AFFCFIEFLLGIPCI---------MEGGIYVLQIM
DWYCA-TFSLMLLSLTECVVIAWIYGADRFYKDIE---LMIG-YQPGV----------WWKICWKYITPATITFVWLFSV
>A0A210QFX9_MIZYE 
L-----------------ETPTDSSVVSSCSTVYSGDE-TSRGNWSGRMDFLLSCIGYAVGLGNIWRFPYLCYKSGGGAF
LIPYLIFLVLCGIPLFFLEVSYGQFASLSPI-TVWR-I--------CPLFKGVGYGMVIISGIVCIYYNIIITWTIYFLY
YSFRA-VLPWSTCDNWWNTEKCFLRTKDH-----EKNTTLVTLSNE-TNSSNTSWSYDVSMA------------------
-----------------------TPLLADNDTKTASEEFWQRAVLQM--SD--------GIDDMGD-LRWDLL-ICLFVA
WVIVFLCLFKGVKS-SGKVVYVTATFPYLVLLILLVRGVTLPGAGAGIYFYL-VP--DWNKLATFEVWGDAAVQIFYSVG
MAWGGLITMASYNKFHNNVYRDAMVVPLINCGTSVFAGLVIFSVLGFMAHETGVD-IE----------------------
------------------------------------------------KVVT-QGPGLTFVAYPEAVAKLP-ISPLWAVL
FFLMLFTIGLDSQFGMFETMTSAFVDEFPDL-L-KNRK--ELFT-AFMCFIEFLLGIPCV---------MQGGVYVLQIM
DWYCS-TFSLMILSLTECIVIGWIYGADRFYRDIE---LMIG-YQPCV----------WWKISWCYITPILILFIWLFSV
>A0A210QFX1_MIZYE 
L-----------------ELSSSNDTSSCSDTMESGDE-TARGNWSGRLDFFLSCVGYAVGLGNIWRFPYLCYKSGGGAF
LIPYVIFLILCGIPMFFLEVSFGQFASLSPV-TIWR-I--------CPLFKGVGYGMVIVSGIVCVYYNIIITWTLFYLY
HSLRM-VLPWSMCDNWWNTEHCYLRTNAK-----NNISSPQPLNGS--------APYNLTAAA-----------------
----------------TVALKVSAGNESNVLKTTASEEFWQRGVLQL--SD--------GIDDMGD-LRWDLL-ICLFVA
WVVVFLCLFKGVKS-SGKVIYVTATFPYLVLLVLLVRGVTLPGAGVGIYFYL-VP--DWNKLATFEVWGDAAVQIFYSVG
MAWGGLITMASYNKFHNNVYRDAMVVPLINCGTSVFAGLVIFSVLGFMAHETGVD-IE----------------------
------------------------------------------------KVVN-QGPGLAFVAYPEAISKLP-ISPLWAVL
FFLMLFFVGLDTQFGMFETMTSAFVDEFPDL-L-KNRK--ALFT-AFMCFIEFLLGVPCV---------MQGGVYVLQIM
DWYCS-TFSLMILSLTECIVIGWIYGADRFYKDLE---MMIG-YQPCA----------WWKICWCFVTPTLILFIWLFSV
>C3XWV7_BRAFL     
-------------------------------------MAKNRGQWGAKLDFMLSMLGYCVGLGNVWRFPYLCYRNGGGAF
LIPYLLFLTFAGIPLFMMEMSFGQYGSLGPL-TIWR-A--------CPIFKGIGYGMVVVSGLVCIYYNVIIAWTLHFLF
SSFTS-ALPWASCDNAWNTENCTLA---A-----NH--------------------------------------------
-----------------------SALDENVTRISPTQEYWNNRVLGI--SA--------GIEETGT-IQWELA-LCLLGA
WVVVFFCLFKGIKS-SGKVVYFTATFPYMMLIVLFLRGVTLEGAGKGLVYYL-TP--DFSRLADSQVWYDAASQIFYSLG
IAFGGTQVMASYNKFNNNTHRDSVFIALSNCCTSVFAGVVVFSILGHMAHKLDMD-VK----------------------
------------------------------------------------DVVA-NGPGLVFVAYPEALTLLP-VAPLWSVL
FFFMIFTVGLDTQFVMLETCITGICDEFPHI-M-GKYK--TWVL-LVVSVVMYFLGLTCV---------TNAGMYWLNLM
DWYSA-GFSLMVLAFFMCVAISWVYGFQRFCKNVQ---EMIG-YQPNY----------YFKICWAVISPMVLLFIVVFSM
>C3XW34_BRAFL     
I---------R-------GTFNKDPKEIEAEQQPGDDEAPTRDQWDAKIEFLLSMIGYCVGLGNVWRFPYLCYRNGGGAF
LIPYVIMLVFAGIPMFFIELTLGQYAGLGSL-PVWN-C--------IPILKGIGWAMCIISAWTCIYYNMIIAWALYYLF
ASFTS-VLPWHHCGHWWNSDACVESWGVA-----NK--------------------------------------------
-----------------------TANSTNFTRVSPSEEYWHVRVQQI--SS--------DIGETGK-MNWELS-LCLLLA
WIFVFLCLFKGVKS-TGKVVYITATFPYIILVILLVRGATLPGALDGILFYI-TP--DLNKLRESQVWYDAASQIFYSIG
IAFGGVLTMSSYNKFNNNCQRDAVFVPLMNCGTSVFAGFAVFSFLGFMAHELNVD-VK----------------------
------------------------------------------------DVVA-TGPGLVFIAYPEALTLLP-ASPFWAIC
LFFMLFMLGLDSMFVTLETIITALVDEFPTA-L-ARRK--TWLL-LGFCVAMYLLGLTQC---------TQAGIYWVTLM
DWYAA-GFCLIVTAFFMAIGICWIYGIKRFSSNIK---DMIG-HEPSM----------YFKVCWMFVSPALMLFIFIFSL
>C3YZL3_BRAFL     
K---------N-------ELLYSDAKDAEAGEKSSDEETPTRDQWSAKVEYLLSMIGYCVGLGNIWRFPYLCYRNGGGAF
LIPYFIMMVLAGIPMFFIELALGQYAGLGTL-PVWD-C--------LPILKGIGYSMIIISSWTSIYYNMIIAWALYYLF
ASFTS-VLPWHHCGHWWNTPSCVETVEVA-----NM--------------------------------------------
-----------------------TANMTNFTRVSPSEEYWHHRVQQY--SS--------SISETGK-VSWELS-LCLLLA
WVLVFFCLFKGVKS-TGKVVYFTATFPYIMLIILLIRGAILPGAIDGVLFYV-TP--DFNRLTEYQVWYDAASQIFYSLA
IAFGAVLTMASYNKFNNNIQRDAIMIPLINCGSSVFAGFAVFCFIGFMAHELKVE-VK----------------------
------------------------------------------------DVVA-SGPGLVFIVYPEALTLLP-ISPVWAVC
LFGMILTLGLDSMFMTVETITTALVDEFPKL-L-SKYK--TWML-FGFCVGMYLLGLTQC---------TQAGIYWLTLM
DWYAA-GFCLFVTAFFQAIGISWIYGIKRFSANIK---AMIG-HEPNI----------YFKVCWMFISPALMMFILIFSL
>R7UA60_CAPTE     
--------K-NG----SSKEQQVAITPIKDVEDNTSEDEGERGNWGGQLEFILTCVGYAVGLGNVWRFPYLVYKNGGGAF
LIPYFLMLALVGLPLFFMELAFGQFASLGPL-AIWE-I--------NPLMKGLGYSMVITNTCIGVYYNVIVAWSIYFFF
ASMTD-VLPWETCDNWWNTERCHTTEQFR-----NFSLA------------NQ---------------------------
---------TN-----IT--INNMT-YDRADLLTPSEEYYYQGVLRL--SD--------GMDEPGE-IVWQLA-LCLLLA
WTIVFFVLIKGISS-LGKVVYFSSIFPYVLLTIMLIRGATLEGSLDGVIYYL-EP--DFDRLSDAQVWSQAATQIFFSLS
ACTGGLIAMASYNKFDNNCKRDSFLVPIINCGTSFYSGFVIFSVLGFMAQEKMVD-VE----------------------
------------------------------------------------DVAA-SGPGLVFVVYPEGLTQMP-VAPVWSVL
FFFMLITLGFSSEFSMMECFFSSFIDEYPDLLR-KSKKRAIMFR-AFFCFIFFLIGLAMV---------TQGGFYLFNIV
DEFIS-GFPLLFVGLFESIAVQYIYGYKNFSNDVE---LMLG-QKPGI----------FFMVTWTFFVPVILIAVIIFMA
>S6A14_HUMAN      
----------KC----REKEK--VSASSENFHVGENDENQDRGNWSKKSDYLLSMIGYAVGLGNVWRFPYLTYSNGGGAF
LIPYAIMLALAGLPLFFLECSLGQFASLGPV-SVWR-I--------LPLFQGVGITMVLISIFVTIYYNVIIAYSLYYMF
ASFQS-ELPWKNCS-SWSDKNCSRSPIVT-----HCNVSTVNKGIQEIIQMNKSWV--------------------D---
----I----NN-----FT--CINGS-EIYQPGQLPSEQYWNKVALQR--SS--------GMNETGV-IVWYLA-LCLLLA
WLIVGAALFKGIKS-SGKVVYFTALFPYVVLLILLVRGATLEGASKGISYYI-GAQSNFTKLKEAEVWKDAATQIFYSLS
VAWGGLVALSSYNKFKNNCFSDAIVVCLTNCLTSVFAGFAIFSILGHMAHISGKE-VS----------------------
------------------------------------------------QVVK-SGFDLAFIAYPEALAQLP-GGPFWSIL
FFFMLLTLGLDSQFASIETITTTIQDLFPKVMK-K-MR--VPIT-LGCCLVLFLLGLVCV---------TQAGIYWVHLI
DHFCA-GWGILIAAILELVGIIWIYGGNRFIEDTE---MMIG-AKRWIF-------WLWWRACWFVITPILLIAIFIWSL
>A0A1S3H520_LINUN 
KTD----MS-PD------GE-----TVEVSSLVTEGDENKERGNWGGKLDFILSCIGYAVGLGNVWRFPFLAYRSGGGAF
LIPYAIMLFCAGLPLFFLELSFGQFASLGPI-TIWR-I--------NPFFKGLGFAMVIISGLVAVYYNVIIAWALFYLF
ASFTS-ELPWQTCDHEWNTPNCVTKFKGG-----NGSE--ASSRFGIVT-----WC------------------------
----------N-----AT--LNVTSNCTVYKPVTPSEEYWDNYVLQR--ST--------GIDETGT-IRWQLA-LCLLLA
WIIIYLCLIKGIKS-SGKVVYVTATFPYVVLVILLVRGCTLDGALDGILFYI-TP--KWDKLLTAQVWGDAATQIFYSLG
VAFGALHTMSSYNKFHNNCYRDALIVAIINCCTSVFAGFVIFSVIGFMAYDAGLP-VE----------------------
------------------------------------------------KVAT-SGPGLAFVVYPEGIARMP-VAPLWSIL
FFLMLLTLGLDSQFAMTDVVLSGLSDEYPFL---RKHH--TIFF-ALICVVWFLLGLPMV---------LNSGIYWFTLI
DWYCA-SQSLMIVGLFEVIAINWIYGYNNFAEDIK---MMLG-FKPNI----------YWRVMWMGVTPAFILAILIFMS
>SC6A5_HUMAN      
ITS----VL-PG----SV-------ATVATQEDEQGDENKARGNWSSKLDFILSMVGYAVGLGNVWRFPYLAFQNGGGAF
LIPYLMMLALAGLPIFFLEVSLGQFASQGPV-SVWK-A--------IPALQGCGIAMLIISVLIAIYYNVIICYTLFYLF
ASFVS-VLPWGSCNNPWNTPECKDKTKLL-----LDSC--VISDHPKIQIKNSTFC--------------------M---
----TAY--PN-----VT--MVNFTSQANKTFVSGSEEYFKYFVLKI--SA--------GIEYPGE-IRWPLA-LCLFLA
WVIVYASLAKGIKT-SGKVVYFTATFPYVVLVILLIRGVTLPGAGAGIWYFI-TP--KWEKLTDATVWKDAATQIFFSLS
AAWGGLITLSSYNKFHNNCYRDTLIVTCTNSATSIFAGFVIFSVIGFMANERKVN-IE----------------------
------------------------------------------------NVAD-QGPGIAFVVYPEALTRLP-LSPFWAII
FFLMLLTLGLDTMFATIETIVTSISDEFPKYL--RTHK--PVFT-LGCCICFFIMGFPMI---------TQGGIYMFQLV
DTYAA-SYALVIIAIFELVGISYVYGLQRFCEDIE---MMIG-FQPNI----------FWKVCWAFVTPTILTFILCFSF
>C3ZDU2_BRAFL     
MTL----IL-PN----QDGNY--KFENGSVAVEDDGDENKERGNWSNKLDFILSCVGYAVGLGNVWRFPYLAYQNGGGAF
LVPYTIMLACAGLPIFFLELAYGQFSSQGPV-GVWK-A--------IPLLQGVGVCMVCVSFLVGIYYNVIIAYALFYLF
ASFTS-YLPWSDCNNPWNTPECATKACQQ-----TVNA-----TFQNITLGGEMYS--------------------M---
----FGLYDEN-----GT--WVNGTYCGDKGRTSPSEDYWNHYALEI--TP--------GIHEPGG-IKWQLA-KSLVLA
WVIVFLSLCKGVKS-SGKVVYFTATFPYFVLVILLIVGVLQDGHLDGVLFFI-TP--KWERLKEAKVWKDAATQIFYSLS
AAWGGLITMASYNRFQNNCYKDTLIVSLMNCSTSIFAGFVIFSILGFMAKQIGVD-VD----------------------
------------------------------------------------DVAA-SGPGLAFIAYPEALTKLP-VPPIWAIL
FFLMLLTLGLDTQFAIIETVVTTICDTFKIGHA-GIKK--TLST-LGFCLVMFLLGLLCV---------TRSGLYWVNLI
DNFAA-SYSLMVIAITEMLGISWVYGINNFCRDIE---MMVG-FKPGW----------YWKATWAVISPGLLIFIFIFSL
>Y736_HAEIN       
-------------------------------MAHSAPKAQKRETFSGRRAFILAAIGSAVGLGNIWRFPYTTYENGGGAF
IIPYLIALLTAGIPLLFLDYAIGHRHRGGAP-LSYRRF--------SPHFEVFGWWQMMVNVIIGLYYAVVLGWAASYTY
FSFTG----------AWG--------------------------------------------------------------
-------------------------------DK-PIDFFIG-KFLKM--GD--------IKNGISF-EFVGMVTAPLIAM
WIVALGVLSMGVQKGIAKVSSVLMPVLVVMFMVLVIYSLFLPGAAKGLDALF-TP--DWSKLSNPSVWIAAYGQIFFSLS
IGFGIMVTYASYLKKESDLTGSGLVVGFANSSFEVLAGIGVFAALGFIATAQGQE-VS----------------------
------------------------------------------------EVAK-GGIGLAFFAFPTIINKAPFGE-VLGML
FFGSLTFAALTSFISVIEVIISAIQDKIRIS---R----GKVTF-IVG-VPMMLVSVILF--------GTTTGLPMLDVF
DKFVN-YFGIVAVAFASLIAIVANEKLGLLGNHLN---ETSS-FKVG----------FFWRLCIVLTS-GVLAFMLFSEG
>Y1319_METJA      
------------------------------------MSYMERESWSSNLGFILASVGSAIGLGNIWRFGYMVYTNGGGAF
LIPYIVALLCVGIPLMILEFAIGHYTKKSAP-LALEKL--------HKGSEWTGWFAVISGFIITSYYVVIIAWCLYYLI
ILVIY----------GYP--------------------------------------------------------------
-------------------------------SD-PNAYFFH-NILQI--SS--------GVEDIGG-VSYGIL-VSTLAV
WGIVALILSAGIKNGLEKANKIMIPFLLFLIILLVLNALTLPGALTGIEWYL-TP--DFSALFNYNVWLSAFSQIFFSLS
LGFGILIAYASYLPKKSDLTINAVTVSLLNCGFSFLAGFAVFGTLGYMSYTSGIP-LD----------------------
------------------------------------------------KAVS-EGIGLAFVTFPKALSLLPFASRLFGIV
FFLALVFAGISSAVSIVEASVSAIIDKFSLS---R----KKALL-AVL-A-LFIIISPIF--------TTGAGLYYLDII
DHFAS-GYLLPIAAILEIIIAIWLFGGDKLREHVN---KLSE-IKLG----------VWWKYLAGVVSPIILTAVVFLDA
>Y1690_HAEIN      
----------------------------------MTTNNKQRQTWSSRLTYVMTVAGATVGFGATWRFPYLVGENGGGAY
VLLFCIAMIVIGIPMILVENVIGRRLRVNSI-DAFGDKILDKGKGISKYWKILGYMGLLGAFGIMAYYMVLGGWVISYII
SLISG----------TLD--------------------------------------------------------------
-------------------------------ISTPITKDIAKNFYDL--HI--------GNSPY------EII-FYTLLF
VIVNYIILAKGIIGGIERSVKYLMPLLFIFLIGMVIRNVTLPGAMEGITFYL-KP--DFSKIT-PQLFIFVLGQVFFALS
LGFGVLITLSSYLNKEENLIHTAVITGFTNTIIAVLAGFMIFPSLFTF----G---------------------------
------------------------------------------------IEPN-AGPTLVFQSLPIVFSHLWAGK-FFAII
FFGLLLIAALTTSITIYEVIITALQEKLRMC---R----GKAIV-LTLSGIFLLGNIPAILGDNLWKNVTIFGKSIFDFY
DYASG-NILFMLTALGCAIFVGFVLKDEA-KKE-----LSST-KYSTF--------IKIWFNYVKFVVPLIIL-VIFISN
>YHDH_BACSU       
------------------------------------MSEQKPVQWASKIGFVMAAAGSAIGLGAIWKFPYVAGTNGGGAF
FLIFVLFTILLGYPLLVGEFIFGRRNQTNAI-DAYKKE------APRSAWFLTGWIGVAACFLVLSFYSVIGGWILLYIV
KTASG----------SLS--------------------------------------------------------------
-------------------------------GLSQAQYG---ALF-A--SI--------IQNPV------QTL-AAQLVF
MALTVLVVARGVQKGIERVSAVMMPILFLLFILLVLRSLTLNGAMEGVKFLL-VP--HFGDLT-PESILFALGQAFFTLT
LGVSVMVTYSSYLPKTQNIPRSAASIVLMNIIVTLLAGLAIFPAVFSF----G---------------------------
------------------------------------------------FQPN-EGPTLLFTVLPAVFEQLPFGT-LFFIG
FLVAFLFAALTSAFSMVEIIVATIGKGDEKK---R----KKLSW-TS-GLLIFLVGIPCCLSYGVLSDVHLFGKTFFDIA
DFTVS-NVLMPSGALLISLFIPLKISKSELLAEMR---NGSN-AGKAF--------FYTWFYLLRFIVPLAII-IVFLNL
>YOCR_BACSU       
--------------------------------------MKEANQWSSKLGFILAAAGSAIGLGAIWKFPYVAGTSGGGAF
LLIFILFTVLIGLPLLLGEFIIGRRTQKDAV-QSYKTL------APGTKWHWIGYLGMVTCFILLSFYSVVGGWILIYII
KGFTG----------GLS--------------------------------------------------------------
-------------------------------QT--SGFD---TIF-A--ST--------ISNPY------LAV-GGQLLF
MVVTILVVAKGVSSGIEKASQVLMPALFLLFIILMVRSVTLDGAMEGIKFFL-MP--DLTAID-ANTILYAMGQSFFLLS
VGVSVMVTYSAYLEKQENLVQSAVSVTVMNMLVAVMAGIAIFPAVFSF----G---------------------------
------------------------------------------------LKPD-QGPVLLFNVLPTVFNQMPFGI-IFLLA
FLLLFLFAALTSAFSMLEILVAVLSKGDINK---R----KRFAW-LG-GIAIFIVGVPSALSYGVLSDVTIFHLSIFDAA
DYLVS-NILMPLGALLISIFVPLKIPKQDLFDELK---SGSN-LKRKW--------FAVWLLLIRYLSPVAII-IVFLHV
